# Supplementary material for: CRISPR/Cas9-mediated nexilin deficiency interferes with cardiac contractile function in zebrafish in vivo
Source: Sci Rep. 2023 Dec 19;13:22679. doi: 10.1038/s41598-023-50065-9 (PMC10730861; doi:10.1038/s41598-023-50065-9)
Supplement: Supplementary file 2 — Supplementary Table 1. [file 41598_2023_50065_MOESM2_ESM.xlsx]

## Sheet: Tabelle1
Figure 2c
Mean grey value
48 hpf		72 hpf		120 hpf
nexn+/+	nexn-/-	nexn+/+	nexn-/-	nexn+/+	nexn-/-
83.70 ± 6.71 %	87.81 ± 7.70 %	86.89 ± 10.54 %	81.73 ± 5.69 %	94.36 ± 3.76 %	86.79 ± 5.05 %
Figure 3a
Adequate touch response
48 hpf		72 hpf		120 hpf
nexn+/+	nexn-/-	nexn+/+	nexn-/-	nexn+/+	nexn-/-
97.67 ± 2.19 %	97.82 ± 1.90 %	100 ± 0 %	97.33 ± 4.62 %	98.03 ± 3.41 %	98.40 ± 2.77 %
Figure 3b
Maximal velocity
48 hpf		72 hpf		120 hpf
nexn+/+	nexn-/-	nexn+/+	nexn-/-	nexn+/+	nexn-/-
0.05 ± 0.01 m/s	0.07 ± 0.01 m/s	0.14 ± 0.07 m/s	0.14 ± 0.08 m/s	0.12 ± 0.03 m/s	0.13 ± 0.02 m/s
Figure 3c
Maximal acceleration
48 hpf		72 hpf		120 hpf
nexn+/+	nexn-/-	nexn+/+	nexn-/-	nexn+/+	nexn-/-
0.68 ± 0.20 m/s2	0.77 ± 0.22 m/s2	1.54 ± 0.82 m/s2	1.50 ± 0.92 m/s2	1.51 ± 0.37 m/s2	1.47 ± 0.30 m/s2
Figure 3d
Heart rate
48 hpf		72 hpf		120 hpf
nexn+/+	nexn-/-	nexn+/+	nexn-/-	nexn+/+	nexn-/-
144.0 ± 9.3 bpm	151.6 ± 10.0 bpm	149.6 ± 6.5 bpm	147.6 ± 18.1 bpm	163.6 ± 23.2 bpm	174.0 ± 23.2 bpm
Figure 3e
Enddiastolic ventricular diameter
48 hpf		72 hpf		120 hpf
nexn+/+	nexn-/-	nexn+/+	nexn-/-	nexn+/+	nexn-/-
280.4 ± 25.7 pixel	262.5 ± 17.6 pixel	241.2 ± 50.1 pixel	249.1 ± 32.3 pixel	236.8 ± 42.8 pixel	240.3 ± 34.7 pixel
Figure 3f
Ventricular fractional shortening
48 hpf		72 hpf		120 hpf
nexn+/+	nexn-/-	nexn+/+	nexn-/-	nexn+/+	nexn-/-
58.8 ± 5.8 %	56.1 ± 6.6 %	65.7 ± 11.5 %	53.8 ± 16.3 %	79.4 ± 6.4 %	67.6 ± 15.6 %
Figure 4c
Mean grey value (stress conditions)
48 hpf		72 hpf		120 hpf
nexn+/+	nexn-/-	nexn+/+	nexn-/-	nexn+/+	nexn-/-
88.07 ± 4.6 %	87.13 ± 6.25 %	91.98 ± 4.95 %	89.87 ± 4.23 %	89.89 ± 4.32 %	84.45 ± 5.27 %
Figure 5a
Adequate touch response (stress conditions)
48 hpf		72 hpf		120 hpf
nexn+/+	nexn-/-	nexn+/+	nexn-/-	nexn+/+	nexn-/-
100 ± 0 %	100 ± 0 %	100 ± 0 %	96.30 ± 6.41 %	98.70 ± 2.31 %	100 ± 0 %
Figure 5b
Maximal velocity (stress conditions)
48 hpf		72 hpf		120 hpf
nexn+/+	nexn-/-	nexn+/+	nexn-/-	nexn+/+	nexn-/-
0.07 ± 0.01 m/s	0.07 ± 0.02 m/s	0.08 ± 0.02 m/s	0.09 ± 0.03 m/s	0.12 ± 0.04 m/s	0.11 ± 0.03 m/s
Figure 5c
Maximal acceleration (stress conditions)
48 hpf		72 hpf		120 hpf
nexn+/+	nexn-/-	nexn+/+	nexn-/-	nexn+/+	nexn-/-
0.97 ± 0.21 m/s2	0.84 ± 0.37 m/s2	1.07 ± 0.30 m/s2	1.36 ± 0.68 m/s2	1.44 ± 0.52 m/s2	1.42 ± 0.50 m/s2
Figure 5d
Heart rate (stress conditions)
48 hpf		72 hpf		120 hpf
nexn+/+	nexn-/-	nexn+/+	nexn-/-	nexn+/+	nexn-/-
164.3 ± 17.1 bpm	173.2 ± 17.7 bpm	168.0 ± 21.6 bpm	175.9 ± 20.6 bpm	184.8 ± 12.5 bpm	183.6 ± 21.3 bpm
Figure 5e
Enddiastolic ventricular diameter (stress conditions)
48 hpf		72 hpf		120 hpf
nexn+/+	nexn-/-	nexn+/+	nexn-/-	nexn+/+	nexn-/-
289.7 ± 42.8 pixel	271.9 ± 25.9 pixel	218.1 ± 45.8 pixel	230.7 ± 37.2 pixel	221.5 ± 41.0 pixel	258.1 ± 29.9 pixel
Figure 5f
Ventricular fractional shortening (stress conditions)
48 hpf		72 hpf		120 hpf
nexn+/+	nexn-/-	nexn+/+	nexn-/-	nexn+/+	nexn-/-
63.26 ± 5.97 %	59.19 ± 8.89 %	64.75 ± 11.12 %	56.96 ± 8.12 %	79.77 ± 6.48 %	66.51 ± 12.36 %
Figure 6a
Heart rate (Isoproterenol)
		untreated	Isoproterenol-treated
48 hpf	nexn+/+	144.0 ± 9.4 bpm	174.8 ± 16.3 bpm
	nexn-/-	151.6 ± 10.0 bpm	167.6 ± 16.4 bpm
72 hpf	nexn+/+	149.6 ± 6.6 bpm	186.4 ± 11.0 bpm
	nexn-/-	147.6 ± 18.1 bpm	190.4 ± 12.9 bpm
120 hpf	nexn+/+	163.6 ± 23.2 bpm	195.0 ± 13.5 bpm
	nexn-/-	174.0 ± 23.2 bpm	205.6 ± 12.1 bpm
Figure 6d
Heart rate (Isoproterenol)
48 hpf		72 hpf		120 hpf
nexn+/+	nexn-/-	nexn+/+	nexn-/-	nexn+/+	nexn-/-
173.6 ± 17.0 bpm	167.2 ± 16.9 bpm	186.4 ± 11.0 bpm	190.4 ± 12.9 bpm	195.0 ± 13.5 bpm	205.6 ± 12.1 bpm
Figure 6e
Enddiastolic ventricular diameter (Isoproterenol)
48 hpf		72 hpf		120 hpf
nexn+/+	nexn-/-	nexn+/+	nexn-/-	nexn+/+	nexn-/-
275.8 ± 34.5 pixel	281.0 ± 29.8 pixel	186.4 ± 11.0 pixel	190.4 ± 12.9 pixel	246.8 ± 25.9 pixel	227.2 ± 29.5 pixel
Figure 6f
Ventricular fractional shortening (Isoproterenol)
48 hpf		72 hpf		120 hpf
nexn+/+	nexn-/-	nexn+/+	nexn-/-	nexn+/+	nexn-/-
62.01 ± 10.31 %	58.75 ± 7.35 %	74.51 ± 6.11 %	67.95 ± 6.84 %	246.82 ± 25.86 %	227.52 ± 29.52%
Figure 7e
Relative mRNA expression to rpl13 in nexn-/- embryos
myhb	tnni2b.1	cmlc1	tnnt2c	tnnt2a	tpm4b
1.499 ± 0.429	1.914 ± 0.637	2.733 ± 0.847	2.727 ± 1.176	1.547 ± 0.461	1.779 ± 0.346
Figure 7f
Relative mRNA expression to rpl13 in nexn MO embryos
myhb	tnni2b.1	cmlc1	tnnt2c	tnnt2a	tpm4b
0.776 ± 0.551	1.475 ± 1.066	0.756 ± 0.567	0.857 ± 0.616	0.583 ± 0.173	0.560 ± 0.064
