# Supplementary material for: CRISPR/Cas9-mediated nexilin deficiency interferes with cardiac contractile function in zebrafish in vivo
Source: Sci Rep. 2023 Dec 19;13:22679. doi: 10.1038/s41598-023-50065-9 (PMC10730861; doi:10.1038/s41598-023-50065-9)
Supplement: Supplementary file 3 — Supplementary Table 2. [file 41598_2023_50065_MOESM3_ESM.xlsx]

## Sheet: DEG_nexn2
ENSEMBL	ENTREZID	SYMBOL	GENENAME	pvalue	padj	log2FoldChange	baseMean	lfcSE	stat
ENSDARG00000011519	574004	myl4	myosin, light chain 4, alkali atrial, embryonic	1.56305e-14	1.26259e-12	1.86892	1848.31	0.243277	7.68226
ENSDARG00000074556	100536353	ganc	glucosidase, alpha retina and pineal gland (arrestin) a	3.41469e-14	2.56808e-12	-1.34728	2060.8	0.177705	-7.58154
ENSDARG00000012610	792319	saga	S-antigen retina and pineal gland (arrestin) a	3.41469e-14	2.56808e-12	-1.34728	2060.8	0.177705	-7.58154
ENSDARG00000038378	619268	sagb	S-antigen retina and pineal gland (arrestin) b	1.49828e-05	0.000143954	-1.0452	4487.44	0.241446	-4.32894
ENSDARG00000102004	553587	apoea	apolipoprotein Ea	7.28581e-117	1.74794e-112	4.57687	1207.32	0.199162	22.9806
ENSDARG00000092170	570638	apoc1	apolipoprotein C-I	5.37793e-95	6.4511e-91	3.67059	3799.26	0.177505	20.6788
ENSDARG00000054753	558919	col10a1a	collagen, type X, alpha 1a	1.5043e-94	1.20299e-90	3.61891	1174.98	0.175427	20.6291
ENSDARG00000020866	570354	apoa4b.2	apolipoprotein A-IV b, tandem duplicate 2	4.92714e-90	2.95518e-86	4.5111	650.098	0.224209	20.12
ENSDARG00000012076	30355	apoa1a	apolipoprotein A-Ia	8.45271e-75	4.05578e-71	4.38916	18393.8	0.23986	18.2988
ENSDARG00000038056	100037374	fgfbp2b	fibroblast growth factor binding protein 2b	8.37989e-71	3.3507e-67	3.23828	1126.14	0.182024	17.7905
ENSDARG00000001993	100002040	myhb	myosin, heavy chain b	5.31758e-55	1.82249e-51	2.87811	2810.73	0.184257	15.62
ENSDARG00000076838	569714	apom	apolipoprotein M	1.27679e-52	3.66173e-49	4.00703	347.728	0.262471	15.2666
ENSDARG00000102558	393758	pde6ha	phosphodiesterase 6H, cGMP-specific, cone, gamma, paralog a	1.37366e-52	3.66173e-49	-2.73806	4082.26	0.179406	-15.2618
ENSDARG00000022767	321166	apobb.1	apolipoprotein Bb, tandem duplicate 1	3.0076e-52	7.21554e-49	3.87249	3795.3	0.254592	15.2106
ENSDARG00000095863	568707	afp4	antifreeze protein type IV	6.59896e-52	1.43923e-48	3.9695	410.209	0.261856	15.1591
ENSDARG00000078052	NA	NA	NA	9.69397e-48	1.93807e-44	5.31298	250.774	0.366026	14.5153
ENSDARG00000042780	566465	apoba	apolipoprotein Ba	5.58707e-47	1.03107e-43	3.62242	579.744	0.25165	14.3947
ENSDARG00000090850	321195	serpina1l	serine (or cysteine) proteinase inhibitor, clade A (alpha-1 antiproteinase, antitrypsin), member 1, like	9.84342e-45	1.68681e-41	3.86402	1109.85	0.27536	14.0326
ENSDARG00000059227	554095	fabp1b.1	fatty acid binding protein 1b, tandem duplicate 1	2.15642e-44	3.44897e-41	3.59652	684.751	0.257318	13.9769
ENSDARG00000016771	30255	tfa	transferrin-a	1.56443e-42	2.25496e-39	3.40879	3767.63	0.249389	13.6686
ENSDARG00000102414	100008376	myhz1.1l	myosin, heavy polypeptide 1.1, like	1.59786e-42	2.25496e-39	2.40865	2535.08	0.176238	13.667
ENSDARG00000095268	561010	si:dkey-261h17.1	si:dkey-261h17.1	7.09327e-42	9.45415e-39	2.44595	757.179	0.180405	13.5581
ENSDARG00000060893	794479	col8a2	collagen, type VIII, alpha 2	7.83445e-42	9.89244e-39	3.12165	378.906	0.230366	13.5508
ENSDARG00000089475	30597	hbae1.1	hemoglobin, alpha embryonic 1.1	2.15356e-41	2.5833e-38	2.9139	8160.56	0.216223	13.4764
ENSDARG00000098711	NA	NA	NA	1.03167e-40	1.17861e-37	-5.86511	282.182	0.438996	-13.3603
ENSDARG00000079752	564005	col6a4a	collagen, type VI, alpha 4a	4.99844e-40	5.45079e-37	2.08221	1518.57	0.157239	13.2423
ENSDARG00000098237	571786	fbn2b	fibrillin 2b	1.28108e-39	1.33628e-36	2.66457	1020.22	0.202299	13.1715
ENSDARG00000078622	555679	scpp5	secretory calcium-binding phosphoprotein 5	4.64941e-38	4.64767e-35	4.69811	227.289	0.364265	12.8975
ENSDARG00000089124	100334599	hbae1.3	hemoglobin, alpha embryonic 1.3	8.26404e-37	7.81354e-34	2.39557	5862.06	0.189018	12.6738
ENSDARG00000006526	334613	fn1b	fibronectin 1b	8.46785e-37	7.81354e-34	2.11093	1051.09	0.166584	12.6719
ENSDARG00000012694	321046	c3a.1	complement C3a, tandem duplicate 1	1.16475e-36	1.03494e-33	2.43449	560.574	0.192498	12.6468
ENSDARG00000074919	NA	NA	NA	1.28071e-36	1.09734e-33	5.17981	200.885	0.409816	12.6394
ENSDARG00000068516	569074	hapln1b	hyaluronan and proteoglycan link protein 1b	7.82172e-36	6.47072e-33	3.01305	473.701	0.241115	12.4963
ENSDARG00000035958	550249	tnni2b.1	troponin I type 2b (skeletal, fast), tandem duplicate 1	1.04478e-35	8.35514e-33	2.02271	2075.99	0.162164	12.4732
ENSDARG00000014233	571702	sept8b	septin 8b	1.95706e-35	1.51457e-32	-2.69257	735.664	0.216738	-12.4231
ENSDARG00000015662	406739	pla2g12b	phospholipase A2, group XIIB	1.01626e-34	7.61913e-32	3.86553	997.21	0.314509	12.2907
ENSDARG00000035891	497505	acana	aggrecan a	1.52596e-34	1.10937e-31	2.69585	525.063	0.21993	12.2578
ENSDARG00000002696	406483	gnb3b	guanine nucleotide binding protein (G protein), beta polypeptide 3b	2.07359e-34	1.46316e-31	-1.65529	16364.5	0.135315	-12.2329
ENSDARG00000037961	415248	rcn3	reticulocalbin 3, EF-hand calcium binding domain	7.93501e-34	5.43911e-31	2.36672	1380.22	0.195218	12.1234
ENSDARG00000031891	368206	tbx1	T-box transcription factor 1	1.42556e-33	9.50017e-31	2.84883	329.115	0.235921	12.0754
ENSDARG00000093774	432384	rbp2b	retinol binding protein 2b, cellular	3.39525e-33	2.2015e-30	3.66291	231.097	0.305147	12.0038
ENSDARG00000079372	100319064	si:ch211-264f5.6	si:ch211-264f5.6	3.7314e-33	2.35579e-30	2.93334	370.015	0.244527	11.9959
ENSDARG00000099200	641325	zgc:123103	zgc:123103	7.00571e-33	4.30959e-30	3.66611	530.802	0.30695	11.9437
ENSDARG00000056314	100006972	a2ml	alpha-2-macroglobulin-like	1.12815e-32	6.76634e-30	2.88873	298.946	0.242669	11.904
ENSDARG00000013335	353363	anxa6	annexin A6	2.36812e-32	1.3857e-29	2.67753	1653.85	0.226105	11.842
ENSDARG00000103543	797361	gngt2b	guanine nucleotide binding protein (G protein), gamma transducing activity polypeptide 2b	5.43147e-32	3.10253e-29	-1.7772	14249.6	0.150966	-11.7722
ENSDARG00000008969	337315	fgb	fibrinogen beta chain	2.70015e-31	1.5065e-28	2.85903	521.784	0.245703	11.6361
ENSDARG00000019096	30592	myl7	myosin, light chain 7, regulatory	4.43798e-30	2.41981e-27	4.24183	268.367	0.37226	11.3948
ENSDARG00000068088	566714	tcnba	transcobalamin beta a	5.26804e-30	2.80857e-27	4.08324	157.356	0.358813	11.3799
ENSDARG00000045516	406280	itih2	inter-alpha-trypsin inhibitor heavy chain 2	6.26595e-30	3.26796e-27	3.44848	270.394	0.303437	11.3647
ENSDARG00000040306	565818	otomp	otolith matrix protein	6.91463e-30	3.52955e-27	4.27665	311.337	0.376594	11.3561
ENSDARG00000040534	406454	epcam	epithelial cell adhesion molecule	3.44715e-29	1.72293e-26	1.61705	2623.71	0.144188	11.2149
ENSDARG00000055278	30604	cfb	complement factor B	8.0348e-29	3.93394e-26	3.533	189.554	0.317152	11.1397
ENSDARG00000027419	378441	gad1b	glutamate decarboxylase 1b	1.37096e-28	6.57812e-26	-1.60203	5320.2	0.14443	-11.0921
ENSDARG00000039077	30207	tyr	tyrosinase	9.28882e-28	4.36957e-25	2.10953	1019.29	0.193188	10.9196
ENSDARG00000074908	569755	col6a1	collagen, type VI, alpha 1	1.81941e-27	8.31479e-25	1.87047	3392.07	0.172261	10.8584
ENSDARG00000094324	494044	efemp2a	EGF containing fibulin extracellular matrix protein 2a	1.83687e-27	8.31479e-25	1.99424	785.082	0.183674	10.8575
ENSDARG00000077938	100002565	cd248b	CD248 molecule, endosialin b	1.89481e-27	8.41823e-25	2.40781	362.505	0.221822	10.8547
ENSDARG00000079305	30601	hbae3	hemoglobin alpha embryonic-3	3.52826e-27	1.53903e-24	2.04067	13075	0.188991	10.7977
ENSDARG00000045677	30582	opn1sw1	opsin 1 (cone pigments), short-wave-sensitive 1	1.61681e-26	6.92658e-24	-1.47624	45534.4	0.138523	-10.657
ENSDARG00000061140	558942	colec12	collectin sub-family member 12	2.00108e-26	8.42245e-24	1.84859	1016.81	0.173785	10.6372
ENSDARG00000100397	393845	pde6c	phosphodiesterase 6C, cGMP-specific, cone, alpha prime	4.50274e-26	1.86251e-23	-1.63701	6561.21	0.155	-10.5613
ENSDARG00000088330	572729	hbae1.2	hemoglobin, alpha embryonic 1.3	6.45016e-26	2.62281e-23	2.67185	3088.92	0.253796	10.5275
ENSDARG00000104484	570216	itgb1b	integrin, beta 1b	1.81616e-25	7.26191e-23	2.1632	409.172	0.20741	10.4296
ENSDARG00000007024	436604	uox	urate oxidase	2.66741e-25	1.04908e-22	4.38668	168.136	0.422079	10.393
ENSDARG00000099933	393706	ppa1a	inorganic pyrophosphatase 1a	3.15226e-25	1.21977e-22	-2.52562	354.623	0.243384	-10.3771
ENSDARG00000052960	321442	nppa	natriuretic peptide A	5.62811e-25	2.14324e-22	4.19785	127.807	0.406705	10.3216
ENSDARG00000033537	562774	p4ha1a	prolyl 4-hydroxylase, alpha polypeptide I a	8.24315e-25	3.09002e-22	1.97596	610.929	0.192123	10.2849
ENSDARG00000033971	406431	prrx1a	paired related homeobox 1a	1.09199e-24	4.03046e-22	1.71504	918.609	0.167194	10.2578
ENSDARG00000070050	566878	sfrp2	secreted frizzled-related protein 2	2.60157e-24	9.45672e-22	3.10157	350.289	0.304865	10.1736
ENSDARG00000042529	140429	gnat2	guanine nucleotide binding protein (G protein), alpha transducing activity polypeptide 2	4.89644e-24	1.7285e-21	-1.46657	16993.9	0.145035	-10.1118
ENSDARG00000075707	322921	nid2a	nidogen 2a (osteonidogen)	4.89925e-24	1.7285e-21	1.62341	1339.28	0.160546	10.1118
ENSDARG00000111102	436915	camk2n2	calcium/calmodulin-dependent protein kinase II inhibitor 2	1.01216e-23	3.51925e-21	-1.66429	1347.03	0.165759	-10.0404
ENSDARG00000097279	NA	NA	NA	1.47117e-23	5.04213e-21	-1.89856	987.75	0.189789	-10.0035
ENSDARG00000078522	555593	si:ch211-80h18.1	si:ch211-80h18.1	1.90086e-23	6.42303e-21	1.79474	1045.94	0.179868	9.97809
ENSDARG00000095810	NA	NA	NA	2.20785e-23	7.35675e-21	-1.83041	692.682	0.183716	-9.96322
ENSDARG00000110545	NA	NA	NA	2.8483e-23	9.36078e-21	-2.02403	564.772	0.203668	-9.93788
ENSDARG00000073699	100170785	col9a1a	collagen, type IX, alpha 1a	3.26523e-23	1.0586e-20	2.18953	4065.39	0.220624	9.92426
ENSDARG00000018259	64610	atp1a3a	ATPase Na+/K+ transporting subunit alpha 3a	4.20103e-23	1.34382e-20	-1.30789	15314.2	0.132122	-9.89908
ENSDARG00000015947	497348	matn4	matrilin 4	5.60694e-23	1.76995e-20	1.32979	7133.72	0.134728	9.87017
ENSDARG00000041119	114465	ceacam1	CEA cell adhesion molecule 1	1.0032e-22	3.08823e-20	2.33757	777.398	0.238245	9.81164
ENSDARG00000102464	30105	wnt5b	wingless-type MMTV integration site family, member 5b	1.00405e-22	3.08823e-20	2.95162	345.883	0.300831	9.81156
ENSDARG00000069912	324428	hmga2	high mobility group AT-hook 2	1.86937e-22	5.67696e-20	2.24949	549.401	0.230749	9.74865
ENSDARG00000009311	402806	pvalb6	parvalbumin 6	2.1044e-22	6.31083e-20	-1.60135	1556.09	0.164467	-9.73662
ENSDARG00000100246	101886585	si:ch73-264i18.3	si:ch73-264i18.3	2.39259e-22	7.06977e-20	3.00987	164.532	0.309544	9.72356
ENSDARG00000093572	558958	lamc3	laminin, gamma 3	2.41641e-22	7.06977e-20	2.02441	597.429	0.208218	9.72255
ENSDARG00000059311	553410	dpysl5b	dihydropyrimidinase like 5b	2.51003e-22	7.2552e-20	-1.37566	4313.66	0.141548	-9.71868
ENSDARG00000059601	100151220	map1aa	microtubule-associated protein 1Aa	2.78068e-22	7.94181e-20	-1.38131	4875.62	0.142282	-9.70825
ENSDARG00000110756	100330122	clec3a	C-type lectin domain family 3, member A	5.2405e-22	1.47912e-19	3.20282	298.93	0.332125	9.64343
ENSDARG00000073810	566325	thbs2b	thrombospondin 2b	6.20011e-22	1.72961e-19	2.85918	172.772	0.297022	9.62616
ENSDARG00000026166	NA	NA	NA	7.83654e-22	2.16099e-19	2.19724	483.771	0.22883	9.60206
ENSDARG00000016364	445232	gna15.1	guanine nucleotide binding protein (G protein), alpha 15 (Gq class), tandem duplicate 1	1.55817e-21	4.24795e-19	2.28565	356.211	0.239812	9.53097
ENSDARG00000098880	565842	pclob	piccolo presynaptic cytomatrix protein b	1.73422e-21	4.67479e-19	-1.81028	1198.39	0.190159	-9.51985
ENSDARG00000099970	NA	NA	NA	1.85181e-21	4.9363e-19	-1.84631	91029.5	0.194082	-9.51303
ENSDARG00000098733	100332937	pxdn	peroxidasin	1.98884e-21	5.24333e-19	2.69488	190.023	0.283504	9.50561
ENSDARG00000006427	30708	fabp2	fatty acid binding protein 2, intestinal	2.11995e-21	5.52824e-19	2.58907	799.139	0.272564	9.49896
ENSDARG00000035521	402843	sfrp1a	secreted frizzled-related protein 1a	2.22223e-21	5.69261e-19	1.98228	464.768	0.208791	9.49405
ENSDARG00000056502	796217	si:ch73-334d15.4	si:ch73-334d15.4	2.23044e-21	5.69261e-19	3.88397	108.123	0.409112	9.49367
ENSDARG00000059775	798575	slc32a1	solute carrier family 32 member 1	2.41323e-21	6.09429e-19	-1.57507	5280.91	0.166051	-9.48546
ENSDARG00000103285	100536187	LOC100536187	coiled-coil domain-containing protein 134	2.52805e-21	6.31777e-19	-3.84641	189.386	0.405713	-9.48061
ENSDARG00000030215	403023	matn1	matrilin 1	2.91045e-21	7.19841e-19	2.79015	4295.58	0.294758	9.4659
ENSDARG00000036171	798787	rnasel3	ribonuclease like 3	5.38806e-21	1.31903e-18	3.28353	142.329	0.349262	9.40132
ENSDARG00000039576	324309	fstl1b	follistatin-like 1b	6.04239e-21	1.46427e-18	1.27953	7414.87	0.136276	9.38926
ENSDARG00000079544	108179091	LOC108179091	stonustoxin subunit alpha-like	6.23026e-21	1.4947e-18	3.02768	186.746	0.322572	9.38603
ENSDARG00000104110	553355	col4a2	collagen, type IV, alpha 2	7.17981e-21	1.70545e-18	3.04271	277.187	0.324691	9.37107
ENSDARG00000103459	793139	evplb	envoplakin b	7.7675e-21	1.82045e-18	1.39773	2722.98	0.149286	9.36277
ENSDARG00000052057	794872	pcolceb	procollagen C-endopeptidase enhancer b	7.81567e-21	1.82045e-18	3.62605	138.055	0.387311	9.36211
ENSDARG00000116725	NA	NA	NA	8.18063e-21	1.88713e-18	-1.92058	428.749	0.20525	-9.35729
ENSDARG00000015537	550403	gad2	glutamate decarboxylase 2	9.7611e-21	2.23027e-18	-1.3845	5082.27	0.148255	-9.33861
ENSDARG00000090039	100334698	reck	reversion-inducing-cysteine-rich protein with kazal motifs	1.15867e-20	2.61672e-18	2.35143	1012.02	0.252287	9.32043
ENSDARG00000014840	559209	prph2b	peripherin 2b (retinal degeneration, slow)	1.16706e-20	2.61672e-18	-1.46208	4524	0.156881	-9.31967
ENSDARG00000032976	64671	cmlc1	cardiac myosin light chain-1	1.21078e-20	2.68785e-18	3.89078	154.406	0.417655	9.31576
ENSDARG00000101980	338246	bmper	BMP binding endothelial regulator	1.22119e-20	2.68785e-18	2.33537	334.208	0.250714	9.31486
ENSDARG00000105463	NA	NA	NA	1.33643e-20	2.91475e-18	-2.37354	345.43	0.255074	-9.30528
ENSDARG00000058117	30711	snap25b	synaptosome associated protein 25b	1.59661e-20	3.45083e-18	-1.29442	6359.5	0.13939	-9.28636
ENSDARG00000102456	559122	cfhl4	complement factor H like 4	1.65727e-20	3.54996e-18	2.67349	327.059	0.288018	9.28238
ENSDARG00000017988	568713	dse	dermatan sulfate epimerase	2.04165e-20	4.33462e-18	1.92233	428.786	0.207592	9.26014
ENSDARG00000102981	449790	cyp2k16	cytochrome P450, family 2, subfamily K, polypeptide16	2.45664e-20	5.16994e-18	2.23502	260.896	0.241876	9.24036
ENSDARG00000068275	101887125	ptx3a	pentraxin 3, long a	2.7915e-20	5.82355e-18	2.75802	291.61	0.298918	9.22668
ENSDARG00000042018	445277	fhl2a	four and a half LIM domains 2a	2.98554e-20	6.17466e-18	1.61547	1088.34	0.175223	9.21948
ENSDARG00000010758	799247	capn12	calpain 12	3.11239e-20	6.382e-18	1.82879	528.474	0.198458	9.21501
ENSDARG00000005023	445126	fkbp9	FKBP prolyl isomerase 9	3.39104e-20	6.89445e-18	1.57705	1069.27	0.17131	9.20581
ENSDARG00000099283	559643	epb41a	erythrocyte membrane protein band 4.1a	3.84543e-20	7.75259e-18	-1.58679	2220.34	0.172621	-9.1923
ENSDARG00000024771	570312	slc24a5	solute carrier family 24 member 5	4.10609e-20	8.2091e-18	2.30835	237.363	0.25131	9.18524
ENSDARG00000001014	561431	myh9b	myosin, heavy chain 9b, non-muscle	4.24726e-20	8.42116e-18	1.795	2152.02	0.1955	9.1816
ENSDARG00000055561	337131	c1galt1b	core 1 synthase, glycoprotein-N-acetylgalactosamine 3-beta-galactosyltransferase, 1b	4.54371e-20	8.93509e-18	1.85657	434.25	0.202365	9.17433
ENSDARG00000030614	436736	syt1a	synaptotagmin Ia	5.11314e-20	9.94678e-18	-1.26664	9570.15	0.138255	-9.1616
ENSDARG00000038018	58085	prph2a	peripherin 2a (retinal degeneration, slow)	5.1411e-20	9.94678e-18	-1.37349	4351.8	0.149928	-9.16102
ENSDARG00000037588	559796	bhlhe23	basic helix-loop-helix family, member e23	6.37275e-20	1.22311e-17	-1.4607	1266.62	0.159852	-9.13781
ENSDARG00000029894	394245	slc2a15a	solute carrier family 2 member 15a	7.13415e-20	1.35838e-17	2.64803	177.748	0.290176	9.1256
ENSDARG00000092730	555617	enam	enamelin	7.84751e-20	1.48244e-17	2.67093	238.072	0.293017	9.11527
ENSDARG00000025728	100005675	grin1b	glutamate receptor, ionotropic, N-methyl D-aspartate 1b	8.17382e-20	1.53202e-17	-1.36527	5398.61	0.149851	-9.11085
ENSDARG00000074425	368621	si:busm1-57f23.1	si:busm1-57f23.1	8.77951e-20	1.63278e-17	-1.67119	776.169	0.183585	-9.10309
ENSDARG00000044074	791144	loxl2b	lysyl oxidase-like 2b	1.00122e-19	1.84772e-17	1.69088	857.528	0.18604	9.08882
ENSDARG00000106760	100000956	golim4a	golgi integral membrane protein 4a	1.31496e-19	2.40818e-17	3.12383	144.319	0.344826	9.05913
ENSDARG00000099960	449816	elovl1a	ELOVL fatty acid elongase 1a	1.49647e-19	2.71983e-17	1.91647	379.397	0.211881	9.04501
ENSDARG00000061647	565531	nrxn1a	neurexin 1a	1.65419e-19	2.98389e-17	-1.34441	4207.1	0.148816	-9.03406
ENSDARG00000012824	100331874	itga3b	integrin, alpha 3b	2.95583e-19	5.29204e-17	1.73997	495.85	0.193969	8.97035
ENSDARG00000093628	100307070	s100a11	S100 calcium binding protein A11	3.33375e-19	5.92444e-17	2.26468	535.826	0.252836	8.95709
ENSDARG00000035798	335656	gngt1	guanine nucleotide binding protein (G protein), gamma transducing activity polypeptide 1	3.88815e-19	6.85887e-17	-1.4355	2477.06	0.160569	-8.9401
ENSDARG00000039647	492490	slc6a1b	solute carrier family 6 member 1b	3.9287e-19	6.87981e-17	-1.30426	10648.9	0.145907	-8.93895
ENSDARG00000023963	406437	tpm4a	tropomyosin 4a	4.90243e-19	8.52276e-17	1.38753	2359.95	0.155649	8.91445
ENSDARG00000060980	100148342	atp8b1	ATPase phospholipid transporting 8B1	5.51961e-19	9.52669e-17	2.41755	356.181	0.271595	8.9013
ENSDARG00000113393	100000956	golim4a	golgi integral membrane protein 4a	5.71236e-19	9.78894e-17	1.99379	443.197	0.224085	8.89749
ENSDARG00000095807	110437731	LOC110437731	beta-microseminoprotein-like	5.7866e-19	9.84584e-17	2.82172	164.522	0.317188	8.89606
ENSDARG00000078227	560393	cspg4	chondroitin sulfate proteoglycan 4	5.95577e-19	1.00623e-16	3.66745	106.698	0.412404	8.89286
ENSDARG00000023724	791998	cdc42se1	CDC42 small effector 1	6.22866e-19	1.04498e-16	2.01386	340.967	0.226585	8.88788
ENSDARG00000098853	405810	ehd1a	EH-domain containing 1a	6.3469e-19	1.05742e-16	1.49806	1417.56	0.16859	8.88579
ENSDARG00000036577	325402	atp6v0cb	ATPase H+ transporting V0 subunit cb	6.56924e-19	1.08692e-16	-1.20106	13634.9	0.135224	-8.88196
ENSDARG00000076564	565429	hspg2	heparan sulfate proteoglycan 2	7.43581e-19	1.22187e-16	1.848	615.287	0.208386	8.86817
ENSDARG00000098809	565384	snap91a	synaptosome associated protein 91a	1.00243e-18	1.636e-16	-1.3273	2844.44	0.150234	-8.83484
ENSDARG00000099101	64263	gch2	GTP cyclohydrolase 2	1.09915e-18	1.78174e-16	1.63358	4000.54	0.185117	8.82454
ENSDARG00000008637	406207	mttp	microsomal triglyceride transfer protein	1.34152e-18	2.16003e-16	2.28482	413.687	0.259574	8.80221
ENSDARG00000008305	58150	hand2	heart and neural crest derivatives expressed 2	1.5757e-18	2.51277e-16	2.2921	295.948	0.260937	8.78414
ENSDARG00000036041	325881	f2	coagulation factor II (thrombin)	1.58154e-18	2.51277e-16	2.828	304.765	0.321959	8.78372
ENSDARG00000099931	554012	pcdh1g26	protocadherin 1 gamma 26	1.72684e-18	2.72557e-16	-1.99505	484.727	0.227386	-8.77383
ENSDARG00000016319	554141	c9	complement component 9	1.81539e-18	2.8466e-16	2.51735	244.397	0.2871	8.7682
ENSDARG00000052016	572226	cabp2a	calcium binding protein 2a	1.83137e-18	2.85301e-16	-1.78263	505.52	0.20333	-8.76722
ENSDARG00000062477	566592	kiaa1549la	KIAA1549-like a	3.00416e-18	4.64985e-16	-1.32114	1618.84	0.151658	-8.7113
ENSDARG00000113771	556013	grik2	glutamate receptor, ionotropic, kainate 2	3.03976e-18	4.67479e-16	-1.63387	621.016	0.187587	-8.70996
ENSDARG00000106745	110437892	LOC110437892	uncharacterized LOC110437892	3.57468e-18	5.45765e-16	-2.34927	201.859	0.270293	-8.69157
ENSDARG00000093899	100270729	si:ch211-142k18.1	si:ch211-142k18.1	3.5943e-18	5.45765e-16	2.32447	202.614	0.267459	8.69095
ENSDARG00000061436	567771	col6a2	collagen, type VI, alpha 2	3.7187e-18	5.61102e-16	1.43056	2501.42	0.164677	8.68708
ENSDARG00000061121	560631	adgrl3.1	adhesion G protein-coupled receptor L3.1	3.78314e-18	5.67258e-16	-1.29801	2850.22	0.149452	-8.68513
ENSDARG00000010680	335655	gngt2a	guanine nucleotide binding protein (G protein), gamma transducing activity polypeptide 2a	4.58453e-18	6.83152e-16	-1.71711	2319.45	0.198206	-8.66326
ENSDARG00000012881	84703	slc4a1a	solute carrier family 4 member 1a (Diego blood group)	4.73515e-18	7.01241e-16	1.81822	422.593	0.209966	8.65958
ENSDARG00000102395	NA	NA	NA	7.76853e-18	1.1434e-15	4.08642	85.5092	0.475002	8.60296
ENSDARG00000002968	562916	a1cf	apobec1 complementation factor	8.44589e-18	1.23552e-15	3.27554	125.861	0.38117	8.59336
ENSDARG00000054879	30636	six3b	SIX homeobox 3b	8.75509e-18	1.27299e-15	-1.30932	1583	0.152437	-8.58923
ENSDARG00000098631	NA	NA	NA	8.97439e-18	1.29702e-15	1.70382	645.04	0.198432	8.58639
ENSDARG00000042215	393314	pias4b	protein inhibitor of activated STAT, 4b	9.79533e-18	1.40718e-15	-6.85235	117.614	0.798985	-8.57632
ENSDARG00000100012	NA	NA	NA	9.93402e-18	1.41861e-15	-1.76328	473.87	0.205637	-8.57471
ENSDARG00000068745	100537884	map4l	microtubule associated protein 4 like	1.77446e-17	2.519e-15	-1.19471	3356.51	0.140427	-8.50768
ENSDARG00000059945	568033	sv2a	synaptic vesicle glycoprotein 2A	1.81334e-17	2.55906e-15	-1.42438	7092.56	0.167472	-8.50517
ENSDARG00000104685	550406	grk1b	G protein-coupled receptor kinase 1 b	1.87866e-17	2.63573e-15	-1.49009	1390.68	0.175283	-8.50106
ENSDARG00000002731	282667	sdc2	syndecan 2	1.95956e-17	2.73324e-15	1.5131	1149.26	0.178092	8.49617
ENSDARG00000045592	492493	tnni2a.1	troponin I type 2a (skeletal, fast), tandem duplicate 1	2.06206e-17	2.85959e-15	2.45705	493.278	0.289397	8.49024
ENSDARG00000040274	100004357	scamp5b	secretory carrier membrane protein 5b	2.18055e-17	3.00653e-15	-1.40218	1690.31	0.165278	-8.48375
ENSDARG00000037941	436686	syt5a	synaptotagmin Va	2.4201e-17	3.31775e-15	-1.67412	1077.53	0.197615	-8.47162
ENSDARG00000069615	327506	ckmt2a	creatine kinase, mitochondrial 2a (sarcomeric)	2.4972e-17	3.40399e-15	-1.35321	7950.98	0.159803	-8.46796
ENSDARG00000037747	570314	fscn1b	fascin actin-bundling protein 1b	2.68507e-17	3.6394e-15	-1.44156	843.018	0.170407	-8.45951
ENSDARG00000103358	NA	NA	NA	2.91465e-17	3.92839e-15	-2.00848	324.078	0.237692	-8.44993
ENSDARG00000102178	571391	emilin2b	elastin microfibril interfacer 2b	2.95179e-17	3.95205e-15	2.15495	234.164	0.25507	8.44846
ENSDARG00000019601	562946	col12a1b	collagen, type XII, alpha 1b	2.96515e-17	3.95205e-15	2.04051	870.392	0.24154	8.44793
ENSDARG00000059781	100329872	atcayb	ATCAY kinesin light chain interacting caytaxin b	3.07548e-17	4.07646e-15	-1.63696	502.323	0.193868	-8.44366
ENSDARG00000101209	286830	lamb1a	laminin, beta 1a	3.13529e-17	4.1329e-15	1.31917	1371.82	0.156274	8.44141
ENSDARG00000101485	NA	NA	NA	3.47021e-17	4.54938e-15	-1.55956	702.727	0.185011	-8.42954
ENSDARG00000103935	570907	rab27a	RAB27A, member RAS oncogene family	3.49331e-17	4.55478e-15	2.58028	250.81	0.306128	8.42877
ENSDARG00000097196	NA	NA	NA	3.576e-17	4.63739e-15	-1.70122	1867.54	0.2019	-8.42603
ENSDARG00000041703	567029	rrbp1b	ribosome binding protein 1b	3.6479e-17	4.7052e-15	1.3216	1333.23	0.15689	8.4237
ENSDARG00000058270	567859	colgalt1b	collagen beta(1-O)galactosyltransferase 1b	4.42836e-17	5.65901e-15	1.82657	609.126	0.217424	8.40096
ENSDARG00000019702	369193	aldocb	aldolase C, fructose-bisphosphate, b	4.43455e-17	5.65901e-15	-1.18424	11818.3	0.140967	-8.4008
ENSDARG00000045129	324381	fkbp10b	FKBP prolyl isomerase 10b	4.58476e-17	5.7918e-15	1.7599	491.62	0.209589	8.39689
ENSDARG00000012060	571317	thbs3b	thrombospondin 3b	4.5869e-17	5.7918e-15	2.42713	297.798	0.289053	8.39683
ENSDARG00000002193	30295	rho	rhodopsin	5.2512e-17	6.59589e-15	-1.39544	23144.7	0.166502	-8.38093
ENSDARG00000036237	449925	slc27a2a	solute carrier family 27 member 2a	5.36619e-17	6.70523e-15	1.9009	563.07	0.226881	8.37838
ENSDARG00000063144	100034520	shisa7b	shisa family member 7	5.61447e-17	6.97911e-15	-1.27419	2301.31	0.152178	-8.37305
ENSDARG00000061391	324942	grhl1	grainyhead-like transcription factor 1	5.78744e-17	7.15704e-15	1.93418	397.543	0.2311	8.36948
ENSDARG00000017634	386614	pdcb	phosducin b	6.7645e-17	8.32242e-15	-1.31824	3492.75	0.157853	-8.35107
ENSDARG00000077139	NA	NA	NA	7.13533e-17	8.73386e-15	1.35415	1967.73	0.162276	8.34477
ENSDARG00000004296	394093	ambp	alpha-1-microglobulin/bikunin precursor	7.30094e-17	8.8912e-15	2.39399	267.62	0.286979	8.34206
ENSDARG00000063518	559700	zgc:153913	zgc:153913	8.727e-17	1.05742e-14	3.96861	78.8032	0.476943	8.32094
ENSDARG00000044588	445506	emp2	epithelial membrane protein 2	8.79445e-17	1.06024e-14	1.35638	2094.93	0.163026	8.32003
ENSDARG00000032242	353248	tnnt2c	troponin T2c, cardiac	9.86669e-17	1.18356e-14	2.28195	726.176	0.274722	8.30638
ENSDARG00000052556	497135	fgfrl1b	fibroblast growth factor receptor like 1b	1.09247e-16	1.30395e-14	1.79541	386.311	0.216463	8.29428
ENSDARG00000045143	405772	hbbe2	hemoglobin beta embryonic-2	1.26443e-16	1.49588e-14	1.40907	947.775	0.170242	8.27688
ENSDARG00000076381	795332	slc25a1b	slc25a1 solute carrier family 25 member 1b	1.26574e-16	1.49588e-14	2.59922	256.065	0.314038	8.27676
ENSDARG00000038296	751651	tmem86b	transmembrane protein 86B	1.32836e-16	1.56219e-14	4.09135	109.013	0.494662	8.271
ENSDARG00000103634	101883339	si:ch73-329n5.6	si:ch73-329n5.6	1.35781e-16	1.58464e-14	-4.73937	79.7418	0.573191	-8.26839
ENSDARG00000092099	797776	si:ch211-133n4.6	si:ch211-133n4.6	1.36066e-16	1.58464e-14	1.67989	413.211	0.203176	8.26814
ENSDARG00000104404	768123	b4galt1l	DP-Gal:betaGlcNAc beta 1,4- galactosyltransferase, polypeptide 1, like	1.60062e-16	1.8551e-14	2.05717	445.478	0.249391	8.24875
ENSDARG00000023111	322691	plg	plasminogen	1.65761e-16	1.91191e-14	2.92436	341.171	0.354701	8.24457
ENSDARG00000069473	100216326	frem1a	Fras1 related extracellular matrix 1a	1.96193e-16	2.25209e-14	2.35443	213.791	0.286274	8.22439
ENSDARG00000100625	100535586	si:ch73-197b13.1	si:ch73-197b13.1	2.07217e-16	2.36731e-14	3.15319	138.074	0.383701	8.21783
ENSDARG00000011171	568845	si:ch211-12m10.1	si:ch211-12m10.1	2.20136e-16	2.50298e-14	-1.31196	1410.96	0.15979	-8.21057
ENSDARG00000100494	58138	pbx1a	pre-B-cell leukemia homeobox 1a	2.25678e-16	2.55389e-14	-1.39189	2233.25	0.169586	-8.20759
ENSDARG00000063150	NA	NA	NA	2.33146e-16	2.62601e-14	-1.44404	1751.21	0.176023	-8.20368
ENSDARG00000008388	566945	mmp14b	matrix metallopeptidase 14b (membrane-inserted)	2.54088e-16	2.84852e-14	1.25172	1600.86	0.152773	8.19333
ENSDARG00000002235	373882	mmp14a	matrix metallopeptidase 14a (membrane-inserted)	2.58263e-16	2.88186e-14	1.31351	1104.08	0.160352	8.19137
ENSDARG00000063435	799647	trpm4b.2	transient receptor potential cation channel, subfamily M, member 4b, transient receptor potential cation channel, subfamily M, member 4b, tandem duplicate 2	2.60309e-16	2.89124e-14	1.95558	301.082	0.238765	8.19042
ENSDARG00000026229	494129	prnpa	prion protein a	2.72521e-16	3.01292e-14	-2.51155	158.69	0.306852	-8.1849
ENSDARG00000054632	30619	fli1	Fli-1 proto-oncogene, ETS transcription factor	2.85466e-16	3.14157e-14	1.53793	622.325	0.188026	8.17931
ENSDARG00000036058	393801	gnao1b	guanine nucleotide binding protein (G protein), alpha activating activity polypeptide O, b	3.23729e-16	3.54638e-14	-1.19298	5701.31	0.146124	-8.16414
ENSDARG00000097008	30503	opn1mw1	opsin 1 (cone pigments), medium-wave-sensitive, 1	3.29349e-16	3.59155e-14	-1.36004	22763	0.166629	-8.16206
ENSDARG00000037921	436673	gng13b	guanine nucleotide binding protein (G protein), gamma 13b	3.90315e-16	4.23713e-14	-1.18684	4341.9	0.145776	-8.14153
ENSDARG00000078864	567674	lats2	large tumor suppressor kinase 2	4.08474e-16	4.41428e-14	2.07862	264.995	0.255483	8.13602
ENSDARG00000061758	567923	sh3pxd2ab	SH3 and PX domains 2Ab	4.39181e-16	4.72483e-14	2.75918	121.442	0.339498	8.12724
ENSDARG00000068478	352928	gpx4a	glutathione peroxidase 4a	4.76305e-16	5.10135e-14	2.15628	754.097	0.265637	8.11739
ENSDARG00000025106	550554	ppp3cb	protein phosphatase 3, catalytic subunit, beta isozyme	5.0228e-16	5.35564e-14	-1.19794	3482.09	0.147694	-8.11094
ENSDARG00000013750	393668	eno1b	enolase 1b, (alpha)	5.09798e-16	5.41176e-14	-1.254	1403.24	0.154641	-8.10914
ENSDARG00000011956	30561	dlx4a	distal-less homeobox 4a	5.24465e-16	5.54292e-14	1.92114	299.287	0.237011	8.10569
ENSDARG00000078057	799225	snx8b	sorting nexin 8b	5.59068e-16	5.88272e-14	-1.6311	448.081	0.201422	-8.09792
ENSDARG00000079727	791479	selenop2	selenoprotein P2	5.87819e-16	6.15824e-14	3.13344	257.055	0.387235	8.09182
ENSDARG00000063295	333938	myh9a	myosin, heavy chain 9a, non-muscle	6.69667e-16	6.98521e-14	1.27488	5218.81	0.157862	8.07593
ENSDARG00000051748	799608	ccnd2a	cyclin D2, a	6.77764e-16	7.03907e-14	1.72743	367.691	0.213937	8.07446
ENSDARG00000071658	560560	ywhag2	3-monooxygenase/tryptophan 5-monooxygenase activation protein, gamma polypeptide 2	6.90722e-16	7.14272e-14	-1.1326	9337.44	0.14031	-8.07215
ENSDARG00000099776	100000775	glula	glutamate-ammonia ligase (glutamine synthase) a	8.22927e-16	8.47332e-14	-1.14905	6928.16	0.142726	-8.05074
ENSDARG00000027424	393688	slc25a3a	solute carrier family 25 member 3a	9.32432e-16	9.55981e-14	-1.38877	1607.15	0.172831	-8.03544
ENSDARG00000021595	445050	lhfpl3	LHFPL tetraspan subfamily member 3	9.85019e-16	1.0056e-13	-1.22483	2049.99	0.152556	-8.02871
ENSDARG00000092383	561751	snorc	secondary ossification center associated regulator of chondrocyte maturation	1.03208e-15	1.04918e-13	2.12595	240.957	0.264982	8.02298
ENSDARG00000076994	560700	adgra2	adhesion G protein-coupled receptor A2	1.08016e-15	1.09342e-13	2.88397	145.416	0.359715	8.01739
ENSDARG00000078210	NA	NA	NA	1.11192e-15	1.12084e-13	-1.75092	455.812	0.218487	-8.01383
ENSDARG00000067729	569444	arid3c	AT rich interactive domain 3C (BRIGHT-like)	1.20216e-15	1.20674e-13	2.18488	219.016	0.272965	8.00423
ENSDARG00000040177	569828	rgs16	regulator of G protein signaling 16	1.2862e-15	1.28572e-13	-1.49299	656.769	0.186719	-7.99591
ENSDARG00000014287	402874	eno2	enolase 2	1.37907e-15	1.37283e-13	-1.29264	4670.86	0.161837	-7.98732
ENSDARG00000101393	100535653	si:dkey-31g6.6	si:dkey-31g6.6	1.69904e-15	1.68237e-13	2.14488	871.884	0.269405	7.96155
ENSDARG00000075697	100003913	si:ch73-380l3.2	si:ch73-380l3.2	1.70403e-15	1.68237e-13	3.89077	77.9174	0.488718	7.96118
ENSDARG00000017274	30435	opn1sw2	opsin 1 (cone pigments), short-wave-sensitive 2	1.79643e-15	1.76631e-13	-1.32134	13435	0.166109	-7.95465
ENSDARG00000076945	560026	dsg2.1	desmoglein 2, tandem duplicate 1	1.8413e-15	1.80304e-13	1.49058	930.658	0.187456	7.95159
ENSDARG00000102967	NA	NA	NA	1.92149e-15	1.87393e-13	-2.23254	197.054	0.280954	-7.94631
ENSDARG00000070080	541373	nbeaa	neurobeachin a	1.93653e-15	1.88094e-13	-1.13844	2911.82	0.143284	-7.94534
ENSDARG00000060348	560211	map3k3	mitogen-activated protein kinase kinase kinase 3	1.99801e-15	1.93283e-13	1.97351	237.957	0.248507	7.94147
ENSDARG00000020602	566120	grk7a	G protein-coupled receptor kinase 7a	2.07044e-15	1.99486e-13	-1.38545	3280.35	0.174555	-7.93705
ENSDARG00000093957	562682	si:dkey-251i10.2	si:dkey-251i10.2	2.12673e-15	2.0409e-13	1.39905	1652.89	0.176343	7.93372
ENSDARG00000068179	NA	NA	NA	2.22074e-15	2.12262e-13	-1.52852	1042.55	0.192792	-7.92835
ENSDARG00000063563	791169	creb3l2	cAMP responsive element binding protein 3-like 2	2.23658e-15	2.12928e-13	1.41384	891.727	0.178347	7.92747
ENSDARG00000000503	58038	stx1b	syntaxin 1B	2.26599e-15	2.14875e-13	-1.05292	13502.7	0.132847	-7.92585
ENSDARG00000009014	555202	col11a1b	collagen, type XI, alpha 1b	2.33902e-15	2.20927e-13	1.31142	3841.15	0.165544	7.9219
ENSDARG00000011724	497317	marveld1	MARVEL domain containing 1	2.41501e-15	2.26429e-13	2.6836	132.555	0.338927	7.91793
ENSDARG00000098747	100329748	LOC100329748	myosin-7-like	2.41615e-15	2.26429e-13	2.98096	119.18	0.376485	7.91787
ENSDARG00000070584	405833	clic5b	chloride intracellular channel 5b	2.48261e-15	2.31753e-13	2.40355	231.296	0.303689	7.91449
ENSDARG00000034187	368217	calm1b	calmodulin 1b	2.80926e-15	2.61229e-13	-1.10171	7667.85	0.139473	-7.8991
ENSDARG00000079586	336252	gabrb2a	gamma-aminobutyric acid type A receptor subunit beta2a	2.96094e-15	2.7427e-13	-1.38411	737.925	0.175369	-7.89254
ENSDARG00000076830	NA	NA	NA	3.02532e-15	2.79156e-13	1.26074	1123.56	0.159792	7.88986
ENSDARG00000104572	NA	NA	NA	3.40977e-15	3.13425e-13	2.29381	302.201	0.291281	7.87491
ENSDARG00000078088	556807	si:ch211-186j3.6	si:ch211-186j3.6	3.49585e-15	3.20111e-13	-1.48443	626.134	0.188575	-7.8718
ENSDARG00000101762	322372	fah	fumarylacetoacetate hydrolase (fumarylacetoacetase)	3.56004e-15	3.24749e-13	2.43227	172.48	0.309075	7.86952
ENSDARG00000059367	NA	NA	NA	3.58903e-15	3.26153e-13	1.18787	2828.4	0.150966	7.86851
ENSDARG00000032705	405850	foxg1b	forkhead box G1b	3.60441e-15	3.26314e-13	-1.39406	2825.2	0.177182	-7.86797
ENSDARG00000097504	100006868	LOC100006868	alpha-2-macroglobulin-like	3.76094e-15	3.39206e-13	2.08044	202.61	0.264597	7.86265
ENSDARG00000089806	100001785	si:dkey-239j18.3	si:dkey-239j18.3	4.03271e-15	3.62355e-13	4.90814	72.3406	0.62493	7.85391
ENSDARG00000054848	561007	pdk4	pyruvate dehydrogenase kinase, isozyme 4	4.08921e-15	3.6606e-13	1.49589	542.289	0.190507	7.85216
ENSDARG00000105147	565503	osbpl1a	oxysterol binding protein-like 1A	4.22189e-15	3.76533e-13	1.80517	285.761	0.230012	7.84816
ENSDARG00000096359	101885652	eppk1	epiplakin 1	4.36846e-15	3.88162e-13	1.67209	2681.58	0.213172	7.84388
ENSDARG00000075954	555328	serpinh1a	serpin peptidase inhibitor, clade H (heat shock protein 47), member 1a	4.72624e-15	4.18403e-13	1.29359	1415.3	0.165125	7.83399
ENSDARG00000005141	393422	camkvb	CaM kinase-like vesicle-associated b	4.84702e-15	4.27518e-13	-1.53701	615.483	0.196277	-7.83082
ENSDARG00000004415	30510	tcf7l2	transcription factor 7 like 2	5.02203e-15	4.41332e-13	-1.09825	4276.14	0.140328	-7.82636
ENSDARG00000053130	386848	pcp4a	Purkinje cell protein 4a	5.27728e-15	4.6207e-13	-1.29837	1902.88	0.166029	-7.82012
ENSDARG00000040741	555922	kcnab1b	potassium voltage-gated channel, shaker-related subfamily, beta member 1 b	5.33401e-15	4.65339e-13	-1.9742	277.232	0.252495	-7.81877
ENSDARG00000036344	393684	calb2b	calbindin 2b	5.94441e-15	5.16711e-13	-1.22446	5701.77	0.156879	-7.80512
ENSDARG00000104210	563864	si:ch73-173h19.3	si:ch73-173h19.3	6.67295e-15	5.77945e-13	1.59051	479.642	0.20416	7.79053
ENSDARG00000091699	541374	capn2a	calpain 2, (m/II) large subunit a	7.70229e-15	6.64696e-13	1.26624	2487.31	0.162916	7.77238
ENSDARG00000055052	NA	NA	NA	8.38472e-15	7.20996e-13	-1.15321	2521.37	0.148579	-7.76163
ENSDARG00000017676	337179	mmp2	matrix metallopeptidase 2	8.76185e-15	7.50734e-13	1.28082	2887.94	0.165138	7.75605
ENSDARG00000061303	567419	oca2	oculocutaneous albinism II	8.98188e-15	7.66848e-13	1.79206	303.245	0.231147	7.7529
ENSDARG00000097892	NA	NA	NA	1.03135e-14	8.7742e-13	-1.84516	260.758	0.238536	-7.73533
ENSDARG00000100406	100003906	itih3b.2	inter-alpha-trypsin inhibitor heavy chain 3b, tandem duplicate 2	1.04124e-14	8.827e-13	2.40005	423.881	0.31032	7.73412
ENSDARG00000023228	492494	vsnl1a	visinin-like 1a	1.04811e-14	8.85392e-13	-1.07144	4484.33	0.138549	-7.73328
ENSDARG00000013415	195815	lmna	lamin A	1.11914e-14	9.42078e-13	1.53698	468.791	0.198963	7.72493
ENSDARG00000077007	100329706	abcc8b	ATP-binding cassette, sub-family C (CFTR/MRP), member 8b	1.14832e-14	9.63265e-13	-1.96797	235.663	0.254864	-7.72165
ENSDARG00000104108	326845	slco1d1	solute carrier organic anion transporter family, member 1D1	1.17497e-14	9.82181e-13	1.81747	467.525	0.235462	7.71873
ENSDARG00000041569	566132	ces2a	carboxylesterase 2a	1.29585e-14	1.07947e-12	1.58802	557.953	0.206069	7.70623
ENSDARG00000023082	664718	krt1-19d	keratin, type 1, gene 19d	1.30477e-14	1.08314e-12	1.16179	1730.63	0.150777	7.70536
ENSDARG00000014488	387526	ca2	carbonic anhydrase II	1.34723e-14	1.11453e-12	1.4511	582.994	0.188424	7.70127
ENSDARG00000058008	30635	six3a	SIX homeobox 3a	1.3533e-14	1.11571e-12	-1.2153	1320.13	0.157816	-7.70069
ENSDARG00000019179	553943	lrit1a	leucine-rich repeat, immunoglobulin-like and transmembrane domains 1a	1.37331e-14	1.12832e-12	-1.5316	483.956	0.19894	-7.69882
ENSDARG00000045946	553407	sec24d	SEC24 homolog D, COPII coat complex component	1.38599e-14	1.13486e-12	1.44184	626.501	0.18731	7.69764
ENSDARG00000071374	100538061	lrrtm2	leucine rich repeat transmembrane neuronal 2	1.40612e-14	1.14743e-12	-1.25897	1032.25	0.163592	-7.6958
ENSDARG00000053358	569631	basp1	brain abundant, membrane attached signal protein 1	1.50113e-14	1.2208e-12	-1.04776	13607.3	0.136295	-7.68744
ENSDARG00000097770	NA	NA	NA	1.52603e-14	1.23686e-12	2.78467	111.037	0.362336	7.68533
ENSDARG00000007560	100004611	sema3bl	sema domain, immunoglobulin domain (Ig), short basic domain, secreted, (semaphorin) 3bl	1.68151e-14	1.35372e-12	1.75971	305.024	0.229341	7.6729
ENSDARG00000013615	58140	pbx3b	pre-B-cell leukemia homeobox 3b	1.83119e-14	1.4693e-12	-1.11414	6420.25	0.145412	-7.66196
ENSDARG00000002197	493916	pygl	phosphorylase, glycogen, liver	1.84098e-14	1.47223e-12	1.37896	733.724	0.179991	7.66127
ENSDARG00000098936	566086	kif5aa	kinesin family member 5A, a	1.89874e-14	1.51338e-12	-1.13433	6652.73	0.148137	-7.65731
ENSDARG00000102690	563393	rims2b	regulating synaptic membrane exocytosis 2b	1.91781e-14	1.51931e-12	-1.36927	1211.95	0.178848	-7.65602
ENSDARG00000091293	378958	dmxl2	Dmx-like 2	1.91884e-14	1.51931e-12	-1.10539	2421.52	0.144383	-7.65595
ENSDARG00000042221	100034522	mthfd1l	methylenetetrahydrofolate dehydrogenase (NADP+ dependent) 1 like	1.94956e-14	1.53855e-12	1.80432	487.627	0.235739	7.65391
ENSDARG00000019815	100005469	fn1a	fibronectin 1a	2.19983e-14	1.73036e-12	1.22839	1071.8	0.160819	7.63837
ENSDARG00000027828	767745	grin1a	glutamate receptor, ionotropic, N-methyl D-aspartate 1a	2.25399e-14	1.76717e-12	-1.06384	5125.5	0.139333	-7.63524
ENSDARG00000069402	565021	lrrc4.1	leucine rich repeat containing 4.1	2.27241e-14	1.77581e-12	-1.15329	1649.56	0.15107	-7.63419
ENSDARG00000043902	568984	gabrr1	gamma-aminobutyric acid type A receptor subunit rho1	2.37306e-14	1.84844e-12	-1.97406	219.214	0.258771	-7.62861
ENSDARG00000044695	796417	ccdc80l2	coiled-coil domain containing 80 like 2	2.42432e-14	1.88226e-12	1.76391	275.945	0.231307	7.62585
ENSDARG00000022727	568718	epha2b	eph receptor A2 b	2.55618e-14	1.97824e-12	2.06674	219.331	0.271261	7.61902
ENSDARG00000035175	550605	schip1	schwannomin interacting protein 1	2.58644e-14	1.99522e-12	-1.1285	2182.67	0.148145	-7.6175
ENSDARG00000040198	566192	fstl5	follistatin-like 5	2.853e-14	2.18525e-12	-1.10453	3217.38	0.145241	-7.60482
ENSDARG00000044199	140428	gnat1	guanine nucleotide binding protein (G protein), alpha transducing activity polypeptide 1	2.85993e-14	2.18525e-12	-1.37784	2408.9	0.181188	-7.60451
ENSDARG00000105083	553422	chd5	chromodomain helicase DNA binding protein 5	2.86011e-14	2.18525e-12	-1.35924	900.849	0.178742	-7.6045
ENSDARG00000058695	559428	ddr2b	discoidin domain receptor tyrosine kinase 2b	2.96446e-14	2.25779e-12	2.2176	156.594	0.291795	7.59986
ENSDARG00000031678	564821	col5a2a	collagen, type V, alpha 2a	3.19176e-14	2.42321e-12	1.60562	3979.36	0.211536	7.5903
ENSDARG00000002571	447869	tmod2	tropomodulin 2	3.31878e-14	2.5117e-12	1.51535	455.133	0.199776	7.58524
ENSDARG00000052330	570716	slc4a2b	solute carrier family 4 member 2b	3.39509e-14	2.56137e-12	2.05824	249.825	0.271453	7.58229
ENSDARG00000014420	30732	elavl3	ELAV like neuron-specific RNA binding protein 3	3.60007e-14	2.69904e-12	-1.08692	12244.6	0.143494	-7.57468
ENSDARG00000037655	436598	pls3	plastin 3 (T isoform)	3.70944e-14	2.77237e-12	1.19083	3251.51	0.157293	7.5708
ENSDARG00000095715	100538174	si:ch211-202e12.3	si:ch211-202e12.3	3.97423e-14	2.96105e-12	1.18834	1414.78	0.15715	7.56183
ENSDARG00000007663	393804	amph	amphiphysin	3.99952e-14	2.97066e-12	-1.09659	3866.85	0.145032	-7.56101
ENSDARG00000055009	554269	col4a1	collagen, type IV, alpha 1	4.39416e-14	3.2536e-12	2.71376	423.937	0.359498	7.54876
ENSDARG00000034168	557627	serpini1	serpin peptidase inhibitor, clade I (neuroserpin), member 1	4.40757e-14	3.2536e-12	-1.19197	1813.8	0.157912	-7.54836
ENSDARG00000077329	556158	nlgn2a	neuroligin 2a	4.51902e-14	3.3195e-12	-1.2324	1175.08	0.163338	-7.54511
ENSDARG00000038709	561899	myadmb	myeloid associated differentiation marker b	4.52452e-14	3.3195e-12	4.51827	61.6534	0.598846	7.54495
ENSDARG00000044526	335654	camk1ga	calcium/calmodulin-dependent protein kinase IGa	4.59286e-14	3.35937e-12	-2.0567	229.497	0.272664	-7.543
ENSDARG00000099390	NA	NA	NA	4.73503e-14	3.45134e-12	3.28592	78.6391	0.435855	7.53902
ENSDARG00000040123	568996	zfpm2a	zinc finger protein, FOG family member 2a	4.74737e-14	3.45134e-12	-1.26741	944.11	0.16812	-7.53868
ENSDARG00000041645	100006972	a2ml	alpha-2-macroglobulin-like	4.81812e-14	3.49219e-12	2.10639	176.986	0.279482	7.53675
ENSDARG00000089769	493635	hapln1a	hyaluronan and proteoglycan link protein 1a	5.05361e-14	3.65184e-12	1.10021	4896.84	0.1461	7.53053
ENSDARG00000028066	327577	diras1a	DIRAS family, GTP-binding RAS-like 1a	5.11191e-14	3.68287e-12	-1.12994	2568.96	0.150078	-7.52903
ENSDARG00000103379	30567	pax6a	paired box 6a	5.32915e-14	3.82789e-12	-1.18151	3144.02	0.15704	-7.52359
ENSDARG00000071215	790940	palm3	paralemmin 3	5.48556e-14	3.92781e-12	2.30646	164.975	0.306718	7.51981
ENSDARG00000019128	324244	tpm4b	tropomyosin 4b	5.5154e-14	3.92781e-12	1.38355	582.783	0.184005	7.5191
ENSDARG00000071251	570052	ppp1r18	protein phosphatase 1, regulatory subunit 18	5.51737e-14	3.92781e-12	-1.52825	416.008	0.20325	-7.51905
ENSDARG00000075513	100321715	ccdc136b	coiled-coil domain containing 136b	6.01398e-14	4.26868e-12	-1.51686	433.853	0.202038	-7.50778
ENSDARG00000009922	142987	dmbx1a	diencephalon/mesencephalon homeobox 1a	6.48387e-14	4.58863e-12	-1.15989	1519.81	0.154695	-7.49792
ENSDARG00000108475	100535618	otos	otospiralin	6.61303e-14	4.66627e-12	2.33233	256.138	0.311171	7.49533
ENSDARG00000055026	30181	ptch2	patched 2	6.708e-14	4.7194e-12	1.32717	681.391	0.17711	7.49346
ENSDARG00000070037	436804	rgs8	regulator of G protein signaling 8	6.76757e-14	4.74739e-12	-1.36208	777.405	0.181797	-7.4923
ENSDARG00000097262	NA	NA	NA	6.84251e-14	4.78597e-12	-1.82339	243.559	0.243416	-7.49086
ENSDARG00000058553	795445	sprb	sepiapterin reductase b	7.23121e-14	5.03171e-12	3.4702	71.9579	0.463708	7.4836
ENSDARG00000057465	567861	gfpt1	glutamine--fructose-6-phosphate transaminase 1	7.25577e-14	5.03171e-12	1.43346	603.224	0.191558	7.48316
ENSDARG00000010010	553630	trim13	tripartite motif containing 13	7.25678e-14	5.03171e-12	-1.36481	1074.18	0.182385	-7.48314
ENSDARG00000063407	100333903	adamtsl4	ADAMTS-like 4	7.28134e-14	5.0342e-12	2.65796	145.355	0.355215	7.4827
ENSDARG00000113150	NA	NA	NA	7.37673e-14	5.08549e-12	1.87441	435.285	0.250556	7.48099
ENSDARG00000036139	437008	lctla	lactase-like a	7.61572e-14	5.23521e-12	1.59585	346.689	0.21344	7.47679
ENSDARG00000011235	30501	otx2b	orthodenticle homeobox 2b	7.74627e-14	5.30974e-12	-1.08646	2517.01	0.145354	-7.47456
ENSDARG00000011602	570321	cracd	capping protein inhibiting regulator of actin dynamics	8.17332e-14	5.5865e-12	-1.16877	1708.17	0.156514	-7.4675
ENSDARG00000027087	369194	tgfb2	transforming growth factor, beta 2	8.51876e-14	5.80607e-12	3.00898	86.02	0.403237	7.46205
ENSDARG00000117519	101884319	LOC101884319	protein unc-79 homolog	8.66561e-14	5.88942e-12	-1.73467	314.096	0.232536	-7.4598
ENSDARG00000098475	796867	arr3b	arrestin 3b, retinal (X-arrestin)	8.91671e-14	6.04296e-12	-1.26531	4374.12	0.169703	-7.45603
ENSDARG00000011400	353247	tnnc1a	troponin C type 1a (slow)	9.07869e-14	6.13541e-12	4.24562	60.9861	0.569602	7.45366
ENSDARG00000068888	100148315	klhl41a	kelch-like family member 41a	9.38129e-14	6.3221e-12	3.61547	134.261	0.485342	7.44933
ENSDARG00000002230	436774	sypb	synaptophysin b	9.82579e-14	6.6031e-12	-1.00926	8061	0.135595	-7.44322
ENSDARG00000104945	393944	sncb	synuclein, beta	1.01187e-13	6.78095e-12	-1.1523	7586.29	0.154892	-7.43934
ENSDARG00000030465	406415	tmem263	transmembrane protein 263	1.0908e-13	7.28953e-12	1.2565	1365.43	0.169125	7.42941
ENSDARG00000015902	337413	stat6	signal transducer and activator of transcription 6, interleukin-4 induced	1.12635e-13	7.50621e-12	2.06745	258.061	0.278438	7.42517
ENSDARG00000007553	352918	opn4.1	opsin 4.1	1.13036e-13	7.51202e-12	-1.34077	918.315	0.180583	-7.4247
ENSDARG00000079327	565032	hmcn2	hemicentin 2	1.15922e-13	7.68253e-12	1.31391	677.253	0.177044	7.42136
ENSDARG00000056913	563867	pcolcea	procollagen C-endopeptidase enhancer a	1.229e-13	8.12259e-12	1.7161	441.697	0.231479	7.41362
ENSDARG00000104576	100330524	si:ch211-152c8.5	si:ch211-152c8.5	1.2401e-13	8.17341e-12	3.15709	115.101	0.425919	7.41243
ENSDARG00000044684	335651	rbp4l	retinol binding protein 4, like	1.3322e-13	8.75636e-12	-1.56659	396.698	0.211617	-7.40292
ENSDARG00000030307	735291	hspa12b	heat shock protein 12B	1.377e-13	9.02611e-12	2.39439	149.804	0.323631	7.39853
ENSDARG00000078056	100526811	si:dkey-106l3.6	si:dkey-106l3.6	1.42775e-13	9.33326e-12	-1.49383	489.89	0.20204	-7.39372
ENSDARG00000015866	322327	apoa2	apolipoprotein A-II	1.4985e-13	9.76919e-12	3.90617	8828.36	0.528769	7.38729
ENSDARG00000105218	574006	ompa	olfactory marker protein a	1.53717e-13	9.99409e-12	-1.75309	417.783	0.23742	-7.3839
ENSDARG00000043279	436844	aqp12	aquaporin 12	1.62966e-13	1.05668e-11	2.5385	176.073	0.344151	7.37612
ENSDARG00000057661	792692	aldoca	aldolase C, fructose-bisphosphate, a	1.64514e-13	1.06384e-11	-1.89404	306.605	0.256824	-7.37486
ENSDARG00000028213	317731	ttn.2	titin, tandem duplicate 2	1.71367e-13	1.10518e-11	-1.82172	17943.8	0.2472	-7.36942
ENSDARG00000040100	794350	si:dkey-95h12.1	si:dkey-95h12.1	1.73246e-13	1.1143e-11	1.51788	639.357	0.206011	7.36797
ENSDARG00000062263	100141341	arhgap17b	Rho GTPase activating protein 17b	1.74082e-13	1.11668e-11	1.70354	337.784	0.231228	7.36733
ENSDARG00000079847	792915	epn1b	epsin 1b	1.79876e-13	1.15077e-11	-1.15015	1638.69	0.156208	-7.36296
ENSDARG00000007407	553644	barx1	BARX homeobox 1	1.97036e-13	1.2572e-11	2.2025	256.702	0.299627	7.35079
ENSDARG00000061852	568106	olfml3a	olfactomedin-like 3a	2.0778e-13	1.32224e-11	3.21277	77.4143	0.437487	7.34369
ENSDARG00000023058	494532	foxo3a	forkhead box O3A	2.09059e-13	1.32686e-11	-1.07888	4299.28	0.146929	-7.34287
ENSDARG00000037122	563197	tenm2	teneurin transmembrane protein 2	2.11607e-13	1.33949e-11	-1.14472	1445.12	0.15593	-7.34125
ENSDARG00000016725	406507	gadd45gb.1	growth arrest and DNA-damage-inducible, gamma b, tandem duplicate 1	2.15813e-13	1.36252e-11	-1.1188	1727.86	0.152453	-7.33862
ENSDARG00000045944	692318	slc6a1a	solute carrier family 6 member 1a	2.17907e-13	1.37176e-11	-1.09392	2086.75	0.14909	-7.33732
ENSDARG00000014068	327165	pgam1b	phosphoglycerate mutase 1b	2.1842e-13	1.37176e-11	-1.04681	4410.43	0.142675	-7.33701
ENSDARG00000091598	100536673	LOC100536673	alpha-1,6-mannosyl-glycoprotein 2-beta-N-acetylglucosaminyltransferase-like	2.20568e-13	1.38163e-11	2.3975	129.632	0.326827	7.3357
ENSDARG00000101584	NA	NA	NA	2.24425e-13	1.40213e-11	-1.09989	2748.44	0.149984	-7.33338
ENSDARG00000103713	323364	cd248a	CD248 molecule, endosialin a	2.27194e-13	1.41574e-11	1.66138	801.396	0.226601	7.33173
ENSDARG00000078888	100002928	iqgap1	IQ motif containing GTPase activating protein 1	2.33231e-13	1.4496e-11	1.52799	1191.03	0.208508	7.32822
ENSDARG00000063288	564970	slc2a11b	solute carrier family 2 member 11b	2.35313e-13	1.45876e-11	1.2825	789.013	0.175037	7.32703
ENSDARG00000103937	692305	ndrg4	NDRG family member 4	2.38031e-13	1.4718e-11	-1.11613	11812.4	0.152363	-7.32549
ENSDARG00000070597	100144408	prelp	proline/arginine-rich end leucine-rich repeat protein	2.40319e-13	1.48213e-11	1.99838	214.26	0.272846	7.32421
ENSDARG00000071697	321250	zgc:66433	zgc:66433	2.52688e-13	1.55442e-11	1.39131	619.568	0.190136	7.31747
ENSDARG00000053481	556849	entpd5a	ectonucleoside triphosphate diphosphohydrolase 5a	2.54305e-13	1.56037e-11	2.62312	143.236	0.358516	7.31661
ENSDARG00000040695	445077	fkbp14	FKBP prolyl isomerase 14	2.81732e-13	1.72424e-11	1.59576	509.462	0.218512	7.30285
ENSDARG00000076292	799109	tns2a	tensin 2a	2.89137e-13	1.76506e-11	2.60829	143.454	0.357331	7.29936
ENSDARG00000114797	557482	rab3b	RAB3B, member RAS oncogene family	3.00896e-13	1.83218e-11	-1.2653	1683.69	0.173471	-7.294
ENSDARG00000039949	553370	fibina	fin bud initiation factor a	3.05357e-13	1.85464e-11	1.63808	494.994	0.22464	7.29201
ENSDARG00000045199	406768	capn1	calpain 1	3.07178e-13	1.86099e-11	1.36933	636.641	0.187806	7.29121
ENSDARG00000002732	30202	spon2b	spondin 2b, extracellular matrix protein	3.37923e-13	2.04209e-11	1.75896	243.7	0.24167	7.27835
ENSDARG00000006220	406731	ugt1ab	UDP glucuronosyltransferase 1 family a, b	3.54859e-13	2.13905e-11	1.40031	488.801	0.192568	7.27175
ENSDARG00000032317	569666	tox	thymocyte selection-associated high mobility group box	3.61294e-13	2.16999e-11	-1.0144	4054.07	0.139546	-7.26932
ENSDARG00000016412	322485	agt	angiotensinogen	3.618e-13	2.16999e-11	2.44776	124.569	0.336734	7.26913
ENSDARG00000015654	553469	ca15a	carbonic anhydrase XVa	3.65786e-13	2.18436e-11	2.27636	307.376	0.313218	7.26765
ENSDARG00000041998	503741	zgc:113337	zgc:113337	3.66018e-13	2.18436e-11	2.22298	201.351	0.305877	7.26757
ENSDARG00000011066	192124	glra3	glycine receptor, alpha 3	3.81537e-13	2.27133e-11	-1.33109	626.854	0.183297	-7.26195
ENSDARG00000055713	557062	fmnl1a	formin-like 1a	3.97585e-13	2.361e-11	-1.83937	569.156	0.253484	-7.25638
ENSDARG00000009196	447893	anxa3a	annexin A3a	4.11229e-13	2.436e-11	1.36084	545.529	0.187655	7.25181
ENSDARG00000101054	641578	syn2b	synapsin IIb	4.14642e-13	2.45017e-11	-1.28198	1090.76	0.176808	-7.25069
ENSDARG00000101597	101885851	si:dkeyp-57d7.4	si:dkeyp-57d7.4	4.16384e-13	2.45442e-11	-1.81537	340.44	0.250392	-7.25013
ENSDARG00000105450	100148594	si:ch211-63p21.1	si:ch211-63p21.1	4.22198e-13	2.48259e-11	-1.33668	755.199	0.184415	-7.24825
ENSDARG00000031283	406707	vamp1	vesicle-associated membrane protein 1	4.26064e-13	2.49385e-11	-1.10155	3488.71	0.152	-7.24701
ENSDARG00000062970	563073	niban2a	niban apoptosis regulator 2a	4.26192e-13	2.49385e-11	1.35729	533.448	0.18729	7.24697
ENSDARG00000013295	436916	slc2a3a	solute carrier family 2 member 3a	4.27607e-13	2.49604e-11	-1.18873	2223.01	0.164042	-7.24652
ENSDARG00000061817	100330443	kif1aa	kinesin family member 1Aa	4.60394e-13	2.6809e-11	-1.07027	2704.32	0.147899	-7.23651
ENSDARG00000044094	569945	gfpt2	glutamine-fructose-6-phosphate transaminase 2	4.62284e-13	2.68539e-11	2.43089	275.581	0.335947	7.23595
ENSDARG00000002840	562640	si:dkey-28b4.8	si:dkey-28b4.8	4.88055e-13	2.82824e-11	-1.03478	2899.59	0.14315	-7.22858
ENSDARG00000070045	436835	celf4	CUGBP, Elav-like family member 4	4.92305e-13	2.846e-11	-1.1975	1262.4	0.165689	-7.22741
ENSDARG00000004748	554458	zgc:100868	zgc:100868	5.09833e-13	2.94024e-11	1.14133	2607.04	0.158021	7.22265
ENSDARG00000053159	550588	zgc:110626	zgc:110626	5.13179e-13	2.95244e-11	1.58628	319.547	0.219653	7.22176
ENSDARG00000100166	100148061	si:dkeyp-9d4.3	si:dkeyp-9d4.3	5.15715e-13	2.95993e-11	-1.20639	1760.38	0.167065	-7.22109
ENSDARG00000007715	567024	lgsn	lengsin, lens protein with glutamine synthetase domain	5.21314e-13	2.98357e-11	1.81507	688.369	0.251408	7.21962
ENSDARG00000009477	405894	prkar2ab	protein kinase, cAMP-dependent, regulatory, type II, alpha, B	5.22321e-13	2.98357e-11	-1.49606	450.25	0.207228	-7.21936
ENSDARG00000015123	445317	dnase1l4.1	deoxyribonuclease 1 like 4, tandem duplicate 1	5.26185e-13	2.99851e-11	1.54794	524.783	0.214444	7.21836
ENSDARG00000043448	436822	itm2ca	integral membrane protein 2Ca	5.32888e-13	3.0256e-11	-1.08118	4011.09	0.149818	-7.21664
ENSDARG00000058880	81589	cldnj	claudin j	5.34743e-13	3.0256e-11	4.99668	55.1588	0.692428	7.21616
ENSDARG00000059057	553767	atpv0e2	ATPase H+ transporting V0 subunit e2	5.34841e-13	3.0256e-11	-1.03762	2509.32	0.143792	-7.21614
ENSDARG00000061791	568821	nyx	nyctalopin	5.35984e-13	3.0256e-11	-1.77152	242.925	0.245504	-7.21585
ENSDARG00000101606	393672	rims2a	regulating synaptic membrane exocytosis 2a	5.37487e-13	3.02696e-11	-1.18067	1187.33	0.163631	-7.21547
ENSDARG00000043864	403006	nptnb	neuroplastin b	5.73488e-13	3.22214e-11	-1.05063	2185.14	0.145786	-7.20664
ENSDARG00000078717	100141346	itga8	integrin, alpha 8	6.07263e-13	3.40393e-11	1.87913	205.602	0.261032	7.19884
ENSDARG00000053475	100000711	ngb	neuroglobin	6.21957e-13	3.47817e-11	-1.28095	891.373	0.178018	-7.19558
ENSDARG00000103973	103910028	LOC103910028	sushi, nidogen and EGF-like domain-containing protein 1	6.44895e-13	3.58971e-11	-7.89968	118.099	1.09861	-7.19064
ENSDARG00000089255	100003678	si:ch211-286c4.6	si:ch211-286c4.6	6.48416e-13	3.60096e-11	-1.35788	1047.4	0.18886	-7.18989
ENSDARG00000104654	793075	leap2	liver-expressed antimicrobial peptide 2	6.55193e-13	3.63019e-11	3.54299	108.016	0.492871	7.18847
ENSDARG00000099321	563263	btbd17a	BTB (POZ) domain containing 17a	6.6181e-13	3.65841e-11	-1.29814	963.475	0.18062	-7.1871
ENSDARG00000051886	327352	ankrd11	ankyrin repeat domain 11	6.79726e-13	3.74881e-11	-1.16153	2941.26	0.161695	-7.18345
ENSDARG00000075542	556453	zfhx4	zinc finger homeobox 4	6.99342e-13	3.84815e-11	-1.1546	4092.37	0.160818	-7.17956
ENSDARG00000017004	569779	myo10	myosin X	7.28314e-13	3.9984e-11	1.26655	674.03	0.176547	7.17401
ENSDARG00000020610	58071	tnnt2a	troponin T type 2a (cardiac)	7.42726e-13	4.06821e-11	2.13823	202.56	0.298164	7.17133
ENSDARG00000056247	792755	bricd5	BRICHOS domain containing 5	7.76952e-13	4.24598e-11	4.51863	56.4839	0.630639	7.16516
ENSDARG00000089877	566718	si:dkeyp-75h12.5	si:dkeyp-75h12.5	7.79985e-13	4.25287e-11	-1.03445	2500.15	0.144384	-7.16463
ENSDARG00000018856	558997	dclk1a	doublecortin-like kinase 1a	8.03239e-13	4.35984e-11	-1.23581	1337.91	0.172585	-7.1606
ENSDARG00000087390	573653	hbbe1.3	hemoglobin, beta embryonic 1.3	8.47408e-13	4.5892e-11	1.71275	5166.64	0.239436	7.15326
ENSDARG00000059746	777635	plod1a	procollagen-lysine, 2-oxoglutarate 5-dioxygenase 1a	9.06646e-13	4.89895e-11	1.34063	858.232	0.187659	7.14398
ENSDARG00000091956	792833	tmem184bb	transmembrane protein 184bb	9.22131e-13	4.9656e-11	-3.22055	96.9602	0.450952	-7.14166
ENSDARG00000062956	569398	dagla	diacylglycerol lipase, alpha	9.24622e-13	4.9656e-11	-1.20954	1103.06	0.169372	-7.14129
ENSDARG00000079782	768300	myh7l	myosin heavy chain 7-like	9.2519e-13	4.9656e-11	2.02363	187.24	0.283374	7.1412
ENSDARG00000063126	571441	gusb	glucuronidase, beta	9.62804e-13	5.15594e-11	1.17761	1160.71	0.16503	7.13572
ENSDARG00000094752	100002865	rpe65b	retinoid isomerohydrolase RPE65 b	1.02828e-12	5.49434e-11	1.34547	655.07	0.188794	7.12667
ENSDARG00000027063	335474	arpc1b	actin related protein 2/3 complex, subunit 1B	1.03319e-12	5.50828e-11	1.33265	970.287	0.187012	7.12601
ENSDARG00000044375	572084	pou4f4	POU class 4 homeobox 4	1.08892e-12	5.79252e-11	-1.10194	1988.9	0.154793	-7.11877
ENSDARG00000057032	564875	ppm1nb	protein phosphatase, Mg2+/Mn2+ dependent, 1Nb (putative)	1.0934e-12	5.80349e-11	-1.22199	816.216	0.171671	-7.11821
ENSDARG00000113103	797032	LOC797032	growth arrest and DNA damage-inducible protein GADD45 gamma-like	1.09878e-12	5.81916e-11	-1.31033	710.376	0.184099	-7.11753
ENSDARG00000058039	393930	bhlhe22	basic helix-loop-helix family, member e22	1.11358e-12	5.88455e-11	-1.18619	2316.52	0.166701	-7.11569
ENSDARG00000060368	570672	syn1	synapsin I	1.16273e-12	6.13079e-11	-1.12176	3187.08	0.157779	-7.10973
ENSDARG00000020609	30712	snap25a	synaptosome associated protein 25a	1.17719e-12	6.1934e-11	-1.0308	11677.3	0.145019	-7.10802
ENSDARG00000077151	560583	cbln2b	cerebellin 2b precursor	1.21818e-12	6.39502e-11	-1.12905	1623.79	0.158947	-7.10329
ENSDARG00000073720	562354	rnf180a	ring finger protein 180a	1.26213e-12	6.61131e-11	2.32517	140.59	0.327563	7.0984
ENSDARG00000061672	NA	NA	NA	1.32547e-12	6.92796e-11	2.14124	165.312	0.30194	7.09162
ENSDARG00000012745	503760	poc1bl	POC1 centriolar protein homolog B (Chlamydomonas), like	1.33273e-12	6.95075e-11	1.9142	236.644	0.269952	7.09087
ENSDARG00000003779	558069	ctnnd2b	catenin (cadherin-associated protein), delta 2b	1.49821e-12	7.78975e-11	-1.05803	1772.28	0.149553	-7.07466
ENSDARG00000006314	100151255	itgav	integrin, alpha V	1.50167e-12	7.78975e-11	1.15053	3421.6	0.162634	7.07434
ENSDARG00000010785	561901	thbs1b	thrombospondin 1b	1.50334e-12	7.78975e-11	1.05716	3793.96	0.149439	7.07418
ENSDARG00000032565	393614	cacng2a	calcium channel, voltage-dependent, gamma subunit 2a	1.5141e-12	7.82859e-11	-1.27804	932.054	0.180688	-7.07319
ENSDARG00000090286	322701	serpina1	serpin peptidase inhibitor, clade A (alpha-1 antiproteinase, antitrypsin), member 1	1.55756e-12	8.036e-11	3.88897	1340.63	0.550124	7.06927
ENSDARG00000087657	559001	fasn	fatty acid synthase	1.64339e-12	8.46063e-11	-1.06424	2180.86	0.150704	-7.06182
ENSDARG00000103019	553169	gstp2	glutathione S-transferase pi 2	1.71413e-12	8.80593e-11	2.39645	156.726	0.339634	7.05596
ENSDARG00000114991	447871	tmem14cb	transmembrane protein 14Cb	1.75925e-12	8.9992e-11	2.97097	92.9632	0.421275	7.05235
ENSDARG00000044167	386792	padi2	peptidyl arginine deiminase, type II	1.86604e-12	9.52516e-11	1.03765	2484.21	0.147307	7.04414
ENSDARG00000101200	503764	zgc:112964	zgc:112964	1.91912e-12	9.7753e-11	1.28372	988.103	0.18234	7.04024
ENSDARG00000094110	NA	NA	NA	2.07927e-12	1.0524e-10	3.93364	60.7727	0.559626	7.02906
ENSDARG00000054319	560273	oxct1b	3-oxoacid CoA transferase 1b	2.10847e-12	1.06493e-10	2.53252	260.279	0.360393	7.02712
ENSDARG00000042962	436929	dgcr2	DiGeorge syndrome critical region gene 2	2.15255e-12	1.08491e-10	-1.45554	755.231	0.207218	-7.02423
ENSDARG00000017673	553201	nova2	NOVA alternative splicing regulator 2	2.23325e-12	1.12323e-10	-1.0692	8525.72	0.152328	-7.01909
ENSDARG00000069017	558461	elnb	elastin b	2.28685e-12	1.14778e-10	2.80049	85.3398	0.39917	7.01577
ENSDARG00000011989	81881	crx	cone-rod homeobox	2.33946e-12	1.17173e-10	-1.18006	4441.17	0.168277	-7.01259
ENSDARG00000033447	437006	nxph1	neurexophilin 1	2.34928e-12	1.1742e-10	-1.08378	1493.2	0.154561	-7.012
ENSDARG00000117241	NA	NA	NA	2.38036e-12	1.18726e-10	-2.4246	166.925	0.345869	-7.01017
ENSDARG00000100791	448885	tril	TLR4 interactor with leucine-rich repeats	2.41029e-12	1.19969e-10	2.26168	123.707	0.322709	7.00842
ENSDARG00000115405	573653	hbbe1.3	hemoglobin, beta embryonic 1.3	2.41591e-12	1.2e-10	1.60255	2397.54	0.228671	7.00809
ENSDARG00000000183	407634	ptpn4b	protein tyrosine phosphatase non-receptor type 4b	2.49036e-12	1.23442e-10	-1.11256	1181.45	0.158849	-7.00384
ENSDARG00000023771	566922	gabrb3	gamma-aminobutyric acid type A receptor subunit beta3	2.58447e-12	1.2758e-10	-1.21451	1245.13	0.173535	-6.99865
ENSDARG00000100917	NA	NA	NA	2.8193e-12	1.38887e-10	2.2402	128.147	0.320649	6.98645
ENSDARG00000071375	568052	celf5a	cugbp, Elav-like family member 5a	2.84535e-12	1.39883e-10	-1.38695	455.667	0.198557	-6.98516
ENSDARG00000034522	558900	rab6ba	RAB6B, member RAS oncogene family a	2.96093e-12	1.45267e-10	-1.13064	1522.72	0.161992	-6.97957
ENSDARG00000063527	100006857	elmo2	engulfment and cell motility 2	3.12553e-12	1.5303e-10	-1.195	1557.8	0.171401	-6.97196
ENSDARG00000101733	561051	fam168b	family with sequence similarity 168 member B	3.24353e-12	1.58484e-10	-1.00394	2819.3	0.144104	-6.96675
ENSDARG00000039832	100124622	gsta.2	glutathione S-transferase, alpha tandem duplicate 2	3.25165e-12	1.58519e-10	1.81364	286.408	0.260341	6.9664
ENSDARG00000037932	553768	lin7b	lin-7 homolog B (C. elegans)	3.25747e-12	1.58519e-10	-1.06155	1861.12	0.152387	-6.96614
ENSDARG00000097648	795516	si:dkey-35i13.1	si:dkey-35i13.1	3.27205e-12	1.58906e-10	-1.03164	2059.28	0.148107	-6.96551
ENSDARG00000053068	445281	cyp8b1	cytochrome P450, family 8, subfamily B, polypeptide 1	3.4126e-12	1.65397e-10	2.59675	213.81	0.373118	6.95959
ENSDARG00000043460	563937	wu:fj39g12	wu:fj39g12	3.66773e-12	1.77047e-10	-1.85324	200.732	0.266675	-6.94943
ENSDARG00000095991	NA	NA	NA	3.83004e-12	1.84511e-10	-1.67367	254.618	0.241048	-6.94332
ENSDARG00000012667	550545	tfap2b	transcription factor AP-2 beta	3.87401e-12	1.86255e-10	-1.03848	3962.4	0.1496	-6.9417
ENSDARG00000011640	553567	syt5b	synaptotagmin Vb	4.02353e-12	1.93057e-10	-1.17774	6051.54	0.169792	-6.93635
ENSDARG00000086569	100007431	zgc:172051	zgc:172051	4.03425e-12	1.93185e-10	3.79435	60.3417	0.547053	6.93598
ENSDARG00000101368	562466	LOC562466	cyclic nucleotide-gated cation channel beta-3-like	4.28139e-12	2.04611e-10	-1.42603	779.361	0.205849	-6.92757
ENSDARG00000090213	NA	NA	NA	4.31874e-12	2.05986e-10	-1.14089	1050.13	0.164718	-6.92634
ENSDARG00000058323	449819	tmbim1a	transmembrane BAX inhibitor motif containing 1a	4.41033e-12	2.09937e-10	2.13777	270.177	0.308776	6.92337
ENSDARG00000061909	100537710	si:ch73-233f7.1	si:ch73-233f7.1	4.63543e-12	2.20215e-10	-1.08326	1602.47	0.156624	-6.91631
ENSDARG00000031768	564951	roraa	RAR-related orphan receptor A, paralog a	4.66556e-12	2.21208e-10	-1.07925	2342.42	0.156065	-6.9154
ENSDARG00000015156	553503	fbln2	fibulin 2	4.73382e-12	2.24002e-10	1.34498	580.967	0.194548	6.91334
ENSDARG00000029124	569571	adamts15a	ADAM metallopeptidase with thrombospondin type 1 motif, 15a	4.80401e-12	2.26876e-10	2.57287	94.0091	0.372273	6.91125
ENSDARG00000022045	797545	map1ab	microtubule-associated protein 1Ab	4.95005e-12	2.3297e-10	-1.54238	1722.58	0.223307	-6.907
ENSDARG00000078266	30395	twist2	twist2	4.95247e-12	2.3297e-10	1.60536	339.745	0.232428	6.90693
ENSDARG00000039605	334195	mat1a	methionine adenosyltransferase I, alpha	5.02236e-12	2.35795e-10	1.5925	1194.58	0.230632	6.90494
ENSDARG00000025671	565450	grm6b	glutamate receptor, metabotropic 6b	5.08635e-12	2.3817e-10	-1.19129	816.193	0.172573	-6.90315
ENSDARG00000104361	100001699	barhl2	BarH-like homeobox 2	5.09279e-12	2.3817e-10	-1.0643	1401.23	0.15418	-6.90297
ENSDARG00000070467	567200	lactbl1b	lactamase, beta-like 1b	5.4857e-12	2.56046e-10	-1.39912	406.604	0.202995	-6.8924
ENSDARG00000069737	402816	pou4f2	POU class 4 homeobox 2	5.72115e-12	2.66517e-10	-1.0341	1936.46	0.150165	-6.88643
ENSDARG00000075849	557848	prr12b	proline rich 12b	5.79504e-12	2.68914e-10	-1.06751	3363.33	0.155058	-6.8846
ENSDARG00000090820	560546	slc2a10	solute carrier family 2 member 10	5.97582e-12	2.76768e-10	2.24759	141.991	0.326674	6.88022
ENSDARG00000020084	567631	tg	thyroglobulin	6.06396e-12	2.80309e-10	2.71567	98.927	0.394827	6.87814
ENSDARG00000079777	101885657	map6d1	MAP6 domain containing 1	6.36586e-12	2.93699e-10	-1.94447	191.042	0.282987	-6.87121
ENSDARG00000045014	406303	tuba2	tubulin, alpha 2	6.44122e-12	2.96605e-10	-1.03788	14460	0.151085	-6.86953
ENSDARG00000007247	449546	ric8a	RIC8 guanine nucleotide exchange factor A	6.47641e-12	2.97654e-10	-1.30186	1113.31	0.189534	-6.86876
ENSDARG00000035907	445212	fam49al	family with sequence similarity 49 member A, like	6.52183e-12	2.98598e-10	-1.01407	4875.65	0.147657	-6.86776
ENSDARG00000056084	567714	igsf21b	immunoglobin superfamily, member 21b	6.60964e-12	3.02042e-10	-1.43719	643.384	0.209325	-6.86585
ENSDARG00000025855	553607	camk2n1a	calcium/calmodulin-dependent protein kinase II inhibitor 1a	6.72132e-12	3.06561e-10	-1.03341	2410.96	0.150567	-6.86346
ENSDARG00000071011	550231	cdk5r2a	cyclin-dependent kinase 5, regulatory subunit 2a (p39)	6.76275e-12	3.07866e-10	-1.0963	2617.3	0.15975	-6.86258
ENSDARG00000055100	799354	cxcl12b	chemokine (C-X-C motif) ligand 12b (stromal cell-derived factor 1)	6.85077e-12	3.11282e-10	1.25003	881.752	0.182201	6.86073
ENSDARG00000010962	368498	fkbp7	FKBP prolyl isomerase 7	7.07749e-12	3.20975e-10	1.61678	646.318	0.235817	6.85608
ENSDARG00000053232	566771	itgb1b.1	integrin, beta 1b.1	7.12987e-12	3.22741e-10	2.3141	687.865	0.337577	6.85503
ENSDARG00000053480	570191	aqp9b	aquaporin 9b	7.19957e-12	3.25282e-10	-1.61278	1772.61	0.235317	-6.85364
ENSDARG00000100119	100148073	caskb	calcium/calmodulin-dependent serine protein kinase b	7.28601e-12	3.28569e-10	-1.17636	1963.35	0.171682	-6.85193
ENSDARG00000002760	100334210	gdf5	growth differentiation factor 5	7.52705e-12	3.38802e-10	4.80726	48.4698	0.702069	6.84727
ENSDARG00000103785	777793	sult2st2	sulfotransferase family 2, cytosolic sulfotransferase 2	8.37024e-12	3.75841e-10	2.10973	214.769	0.308799	6.83206
ENSDARG00000070220	30547	pou3f2a	POU class 3 homeobox 2a	8.38127e-12	3.75841e-10	-1.17139	1090.12	0.171459	-6.83187
ENSDARG00000045601	560283	cax1	cation/H+ exchanger protein 1	8.46015e-12	3.78671e-10	2.05318	164.485	0.300588	6.83053
ENSDARG00000013251	503739	hsf4	heat shock transcription factor 4	8.85598e-12	3.9565e-10	3.45227	87.2422	0.505903	6.82397
ENSDARG00000060112	568207	sybu	syntabulin (syntaxin-interacting)	8.92876e-12	3.9816e-10	-1.59542	290.854	0.233837	-6.82279
ENSDARG00000014496	100000322	trpv6	transient receptor potential cation channel, subfamily V, member 6	9.46722e-12	4.21388e-10	2.16106	228.031	0.317133	6.81438
ENSDARG00000006202	386635	erbb3a	erb-b2 receptor tyrosine kinase 3a	9.58186e-12	4.25701e-10	1.31407	962.742	0.192887	6.81265
ENSDARG00000101592	100317029	col22a1	collagen, type XXII, alpha 1	1.00985e-11	4.47823e-10	2.60539	270.937	0.382859	6.80509
ENSDARG00000007739	64613	atp1a1a.2	ATPase Na+/K+ transporting subunit alpha 1a, tandem duplicate 2	1.01184e-11	4.47878e-10	1.06376	1450.59	0.156325	6.80481
ENSDARG00000099744	30608	gap43	growth associated protein 43	1.01806e-11	4.48974e-10	-1.11295	6380.11	0.163574	-6.80393
ENSDARG00000101816	100463515	col5a3b	collagen, type V, alpha 3b	1.03401e-11	4.55172e-10	1.00479	5017.78	0.147726	6.80169
ENSDARG00000070543	570493	grin2ab	glutamate receptor, ionotropic, N-methyl D-aspartate 2A, b	1.05313e-11	4.62743e-10	-1.22862	916.17	0.180705	-6.79905
ENSDARG00000002255	445478	epb41l3a	erythrocyte membrane protein band 4.1-like 3a	1.06856e-11	4.68663e-10	-1.01406	1967.29	0.149194	-6.79695
ENSDARG00000098024	100334151	si:dkey-262k9.2	si:dkey-262k9.2	1.07951e-11	4.72603e-10	1.1433	2005.88	0.168244	6.79548
ENSDARG00000069833	792002	rhbdl2	rhomboid, veinlet-like 2 (Drosophila)	1.10118e-11	4.80828e-10	1.35331	461.618	0.199232	6.79262
ENSDARG00000105441	NA	NA	NA	1.10231e-11	4.80828e-10	-1.52558	572.598	0.224599	-6.79247
ENSDARG00000059001	58054	pim2	Pim-2 proto-oncogene, serine/threonine kinase	1.14311e-11	4.96819e-10	1.65608	407.589	0.243999	6.78722
ENSDARG00000004218	553414	rnd1b	Rho family GTPase 1b	1.14912e-11	4.98526e-10	-1.15325	1124.27	0.169933	-6.78647
ENSDARG00000070743	553643	tmem45a	transmembrane protein 45a	1.15987e-11	5.02283e-10	1.94014	224.861	0.285941	6.78512
ENSDARG00000019253	405771	rhag	Rh associated glycoprotein	1.18973e-11	5.14286e-10	1.54885	3146.2	0.228395	6.78145
ENSDARG00000011672	567064	sema3b	sema domain, immunoglobulin domain (Ig), short basic domain, secreted, (semaphorin) 3B	1.21881e-11	5.25908e-10	1.31193	562.666	0.193559	6.77796
ENSDARG00000025403	565972	ftr83	finTRIM family, member 83	1.27744e-11	5.50218e-10	1.30865	470.264	0.193268	6.77117
ENSDARG00000077588	560564	pdgfc	platelet derived growth factor c	1.31678e-11	5.66145e-10	1.58024	288.203	0.233528	6.76678
ENSDARG00000116076	NA	NA	NA	1.37924e-11	5.9088e-10	-1.49547	11311.2	0.221221	-6.76007
ENSDARG00000004712	58042	tbr1b	T-box brain transcription factor 1b	1.40601e-11	6.00204e-10	-1.17766	947.896	0.174279	-6.75729
ENSDARG00000017446	791176	camk1db	calcium/calmodulin-dependent protein kinase 1Db	1.4599e-11	6.22105e-10	-1.25549	797.858	0.185949	-6.75183
ENSDARG00000063297	564067	abcb6a	ATP-binding cassette, sub-family B (MDR/TAP), member 6a	1.49768e-11	6.37071e-10	1.9215	180.17	0.284746	6.74813
ENSDARG00000040912	393613	kdelr3	KDEL endoplasmic reticulum protein retention receptor 3	1.50281e-11	6.38122e-10	1.52705	365.299	0.226309	6.74763
ENSDARG00000056292	30598	vsx1	visual system homeobox 1 homolog, chx10-like	1.53935e-11	6.52481e-10	-1.19443	4282.26	0.177106	-6.74414
ENSDARG00000053323	561476	zgc:112285	zgc:112285	1.56971e-11	6.6418e-10	1.32572	770.456	0.196657	6.7413
ENSDARG00000054438	30370	fzd2	frizzled class receptor 2	1.58147e-11	6.67975e-10	1.14119	1319.59	0.169311	6.74022
ENSDARG00000103830	565333	ddr2l	discoidin domain receptor family, member 2, like	1.59806e-11	6.73795e-10	2.19392	123.059	0.32557	6.7387
ENSDARG00000053559	569864	tspan3b	tetraspanin 3b	1.63993e-11	6.90238e-10	-1.12504	1220.45	0.167045	-6.73494
ENSDARG00000010318	541513	srpx	sushi-repeat containing protein X-linked	1.68627e-11	7.08499e-10	1.43539	432.774	0.213254	6.73089
ENSDARG00000030376	559976	grin2bb	glutamate receptor, ionotropic, N-methyl D-aspartate 2B, genome duplicate b	1.75854e-11	7.37572e-10	-1.09269	1044.1	0.162487	-6.72478
ENSDARG00000100709	619269	agxt2	alanine--glyoxylate aminotransferase 2	1.76706e-11	7.39195e-10	1.5881	401.839	0.23618	6.72408
ENSDARG00000039964	793049	fgfbp2a	fibroblast growth factor binding protein 2a	1.76857e-11	7.39195e-10	2.97416	73.9758	0.442323	6.72396
ENSDARG00000105223	334817	pmp22a	peripheral myelin protein 22a	1.80266e-11	7.50828e-10	1.06041	2198.96	0.157772	6.72117
ENSDARG00000019564	560581	asap2b	ArfGAP with SH3 domain, ankyrin repeat and PH domain 2b	1.81025e-11	7.52679e-10	1.16741	737.936	0.173708	6.72056
ENSDARG00000042988	751686	slc24a2	solute carrier family 24 member 2	1.83794e-11	7.62871e-10	-1.13016	1192.02	0.16822	-6.71835
ENSDARG00000075043	100536832	gprin3b	GPRIN family member 3b	1.85144e-11	7.67149e-10	-1.1187	915.272	0.16654	-6.71728
ENSDARG00000097615	793004	si:ch211-108d22.2	si:ch211-108d22.2	1.85886e-11	7.68893e-10	1.77971	336.685	0.264969	6.7167
ENSDARG00000076321	100294690	col28a2a	collagen, type XXVIII, alpha 2a	1.89187e-11	7.79859e-10	1.01327	1809.05	0.150915	6.71413
ENSDARG00000041735	557237	tmem237a	transmembrane protein 237a	1.96677e-11	8.09342e-10	-1.33058	747.702	0.198344	-6.70847
ENSDARG00000056004	386702	sprn	shadow of prion protein	2.00775e-11	8.24793e-10	-1.30626	853.412	0.194806	-6.70546
ENSDARG00000103476	569946	trpm1b	transient receptor potential cation channel, subfamily M, member 1b	2.0409e-11	8.36979e-10	-1.02342	1472.09	0.15268	-6.70307
ENSDARG00000100041	NA	NA	NA	2.05783e-11	8.42481e-10	-2.08901	214.392	0.311706	-6.70186
ENSDARG00000104042	492760	b4galt4	UDP-Gal:betaGlcNAc beta 1,4- galactosyltransferase, polypeptide 4	2.08816e-11	8.5344e-10	1.82467	351.014	0.272351	6.69972
ENSDARG00000045747	565332	cped1	cadherin-like and PC-esterase domain containing 1	2.25378e-11	9.19567e-10	1.62138	296.196	0.242411	6.68856
ENSDARG00000016404	30189	ptch1	patched 1	2.27006e-11	9.23123e-10	1.20312	697.18	0.179906	6.68751
ENSDARG00000014248	561865	pdlim3b	PDZ and LIM domain 3b	2.2702e-11	9.23123e-10	2.57882	118.548	0.385618	6.6875
ENSDARG00000062415	368485	ctnnd2a	catenin (cadherin-associated protein), delta 2a	2.31172e-11	9.38417e-10	-1.16427	933.818	0.174166	-6.68484
ENSDARG00000103399	321056	zgc:63569	zgc:63569	2.3251e-11	9.42256e-10	2.331	240.788	0.348744	6.684
ENSDARG00000007824	497465	camta1b	calmodulin binding transcription activator 1b	2.43104e-11	9.83528e-10	-1.00107	2485.86	0.149918	-6.67747
ENSDARG00000039273	449806	fbln5	fibulin 5	2.47327e-11	9.98926e-10	1.68818	226.152	0.252913	6.67494
ENSDARG00000042829	565101	adgrf6	adhesion G protein-coupled receptor F6	2.50175e-11	1.00873e-09	1.89694	229.864	0.284259	6.67326
ENSDARG00000101322	494477	tfr1a	transferrin receptor 1a	2.51715e-11	1.01324e-09	2.30066	152.754	0.344805	6.67236
ENSDARG00000071021	777719	papss2a	3'-phosphoadenosine 5'-phosphosulfate synthase 2a	2.54022e-11	1.01911e-09	1.43004	437.555	0.214366	6.67103
ENSDARG00000112287	NA	NA	NA	2.57799e-11	1.03167e-09	2.05632	506.264	0.308347	6.66886
ENSDARG00000069297	566608	upf3a	UPF3A regulator of nonsense mediated mRNA decay	2.58013e-11	1.03167e-09	-1.07396	1319.15	0.161043	-6.66874
ENSDARG00000090086	436828	rab11bb	RAB11B, member RAS oncogene family, b	2.61615e-11	1.04433e-09	-1.16982	911.464	0.175472	-6.6667
ENSDARG00000075851	571744	oafa	OAF homolog a (Drosophila)	2.62922e-11	1.0478e-09	1.88672	165.312	0.283038	6.66597
ENSDARG00000044861	436716	opn1lw2	opsin 1 (cone pigments), long-wave-sensitive, 2	2.63976e-11	1.05026e-09	-1.13768	49612.8	0.170685	-6.66538
ENSDARG00000038859	436704	rgs20	regulator of G protein signaling 20	2.67925e-11	1.0642e-09	-1.10395	1091.89	0.165679	-6.6632
ENSDARG00000055705	327320	f5	coagulation factor V	2.69691e-11	1.06945e-09	2.68693	94.0046	0.403307	6.66224
ENSDARG00000058953	368620	abcc4	ATP-binding cassette, sub-family C (CFTR/MRP), member 4	2.72922e-11	1.08047e-09	1.48053	473.851	0.222286	6.66049
ENSDARG00000056938	567017	kera	keratocan	2.79933e-11	1.1064e-09	1.04473	2148	0.156942	6.65676
ENSDARG00000060830	565918	fam83hb	family with sequence similarity 83 member Hb	2.82269e-11	1.1138e-09	1.81911	481.731	0.273322	6.65554
ENSDARG00000096770	NA	NA	NA	2.88748e-11	1.1375e-09	-1.17709	798.244	0.176947	-6.6522
ENSDARG00000052713	570385	lrrtm1	leucine rich repeat transmembrane neuronal 1	2.91194e-11	1.14525e-09	-1.0509	1437.12	0.158007	-6.65096
ENSDARG00000012504	393678	rlbp1a	retinaldehyde binding protein 1a	3.0575e-11	1.20053e-09	-1.21073	1734.1	0.182236	-6.64377
ENSDARG00000006422	553238	esyt3	extended synaptotagmin-like protein 3	3.18908e-11	1.24883e-09	1.67566	340.136	0.252451	6.63756
ENSDARG00000043820	335716	nme2a	NME/NM23 nucleoside diphosphate kinase 2a	3.19093e-11	1.24883e-09	-1.2906	1459.52	0.194442	-6.63748
ENSDARG00000055172	795494	si:ch211-256m1.8	si:ch211-256m1.8	3.21349e-11	1.25562e-09	1.32411	716.032	0.199521	6.63644
ENSDARG00000026796	555576	grm1a	glutamate receptor, metabotropic 1a	3.34421e-11	1.30457e-09	-1.20344	711.65	0.1815	-6.63056
ENSDARG00000043130	58065	notch2	notch receptor 2	3.36871e-11	1.31199e-09	1.05337	1768.95	0.158892	6.62948
ENSDARG00000109820	570491	npas3	neuronal PAS domain protein 3	3.43058e-11	1.33392e-09	-1.01364	2046.73	0.152962	-6.62679
ENSDARG00000023062	403033	ccn1	cellular communication network factor 1	3.47962e-11	1.3508e-09	1.40796	466.05	0.212532	6.6247
ENSDARG00000011863	553690	ptk7a	protein tyrosine kinase 7a	3.50239e-11	1.35744e-09	1.29102	693.193	0.194908	6.62373
ENSDARG00000099257	100334146	si:ch73-119p20.1	si:ch73-119p20.1	3.87376e-11	1.49896e-09	-1.08506	2260.96	0.164183	-6.60883
ENSDARG00000056028	794188	slc22a7a	solute carrier family 22 member 7a	3.93827e-11	1.51791e-09	1.30964	559.931	0.198239	6.60638
ENSDARG00000005776	393697	guk1b	guanylate kinase 1b	3.94172e-11	1.51791e-09	-1.06959	2110.66	0.161906	-6.60625
ENSDARG00000052039	259303	caspb	caspase b	3.98187e-11	1.53091e-09	1.13304	3017.15	0.171549	6.60475
ENSDARG00000075733	564246	zyx	zyxin	4.0796e-11	1.56598e-09	1.42369	386.537	0.215673	6.60116
ENSDARG00000039626	567608	nrgna	neurogranin (protein kinase C substrate, RC3) a	4.31578e-11	1.64872e-09	-1.15681	739.765	0.175466	-6.59281
ENSDARG00000029230	402940	pnp4b	purine nucleoside phosphorylase 4b	4.36115e-11	1.66341e-09	3.42729	58.051	0.519974	6.59126
ENSDARG00000105088	30156	tenm4	teneurin transmembrane protein 4	4.52852e-11	1.7245e-09	-1.06875	1422.29	0.162284	-6.58567
ENSDARG00000061764	559276	ahnak	AHNAK nucleoprotein	4.54799e-11	1.72917e-09	1.20863	9290.49	0.183542	6.58503
ENSDARG00000003132	447941	apip	APAF1 interacting protein	4.5981e-11	1.74546e-09	-1.4253	334.923	0.216499	-6.5834
ENSDARG00000099930	560145	col27a1b	collagen, type XXVII, alpha 1b	4.62834e-11	1.75416e-09	2.56372	99.6301	0.389479	6.58243
ENSDARG00000063612	563907	antxr1c	ANTXR cell adhesion molecule 1c	4.7556e-11	1.79389e-09	1.29646	475.824	0.197079	6.57839
ENSDARG00000100446	100332904	si:ch211-286o17.1	si:ch211-286o17.1	4.78448e-11	1.79913e-09	1.27124	1521.71	0.193271	6.57749
ENSDARG00000062129	556385	mxra8b	matrix-remodelling associated 8b	4.85724e-11	1.82363e-09	1.39882	448.408	0.21274	6.57525
ENSDARG00000098695	100334859	vclb	vinculin b	4.91465e-11	1.83897e-09	1.66464	308.009	0.253235	6.5735
ENSDARG00000012405	337158	col1a1a	collagen, type I, alpha 1a	4.92109e-11	1.83897e-09	1.18013	63719.8	0.179534	6.5733
ENSDARG00000031049	569872	igsf21a	immunoglobin superfamily, member 21a	4.99149e-11	1.85949e-09	-1.16074	742.041	0.17664	-6.57119
ENSDARG00000105631	101886622	si:cabz01076231.1	si:cabz01076231.1	5.12638e-11	1.90677e-09	-1.85041	245.997	0.281764	-6.56722
ENSDARG00000079977	559636	nhsb	Nance-Horan syndrome b (congenital cataracts and dental anomalies)	5.13837e-11	1.90828e-09	-1.09477	1129.87	0.166711	-6.56687
ENSDARG00000100712	NA	NA	NA	5.18711e-11	1.9234e-09	1.22189	673.862	0.186108	6.56546
ENSDARG00000052652	100332544	fermt1	FERM domain containing kindlin 1	5.24518e-11	1.94193e-09	1.39302	364.531	0.212228	6.56381
ENSDARG00000070620	100149482	LOC100149482	glutamate receptor ionotropic, NMDA 2D-like	5.26142e-11	1.94494e-09	-1.93997	297.103	0.295577	-6.56334
ENSDARG00000091836	553634	casp7	caspase 7, apoptosis-related cysteine peptidase	5.41748e-11	1.99648e-09	1.43741	756.609	0.219151	6.55899
ENSDARG00000070511	100151589	si:dkey-183j2.10	si:dkey-183j2.10	5.47246e-11	2.01365e-09	-1.2522	667.797	0.190958	-6.55748
ENSDARG00000068323	791157	astn1	astrotactin 1	5.56549e-11	2.04474e-09	-1.08442	1853.42	0.165435	-6.55497
ENSDARG00000044781	449818	bace2	beta-secretase 2	5.74409e-11	2.10392e-09	1.52652	267.139	0.233048	6.55025
ENSDARG00000105549	568632	ric3a	RIC3 acetylcholine receptor chaperone a	6.04214e-11	2.20971e-09	-1.47836	318.255	0.225956	-6.54269
ENSDARG00000099775	NA	NA	NA	6.16216e-11	2.24574e-09	3.42583	62.9149	0.523847	6.53975
ENSDARG00000021352	798689	gria1a	glutamate receptor, ionotropic, AMPA 1a	6.16875e-11	2.24574e-09	-1.02214	1383.28	0.156301	-6.53959
ENSDARG00000012555	100003595	ak5	adenylate kinase 5	6.18063e-11	2.24666e-09	-1.39975	375.176	0.214053	-6.5393
ENSDARG00000024030	569092	angptl2a	angiopoietin-like 2a	6.19419e-11	2.24818e-09	2.79598	128.866	0.427587	6.53898
ENSDARG00000105136	566408	ccdc50a	coiled-coil domain containing 50a	6.21992e-11	2.25411e-09	-1.33816	493.905	0.204663	-6.53835
ENSDARG00000004358	436710	gnb3a	guanine nucleotide binding protein (G protein), beta polypeptide 3a	6.25637e-11	2.2639e-09	-1.12682	4183.19	0.172363	-6.53748
ENSDARG00000096489	NA	NA	NA	6.65832e-11	2.39678e-09	-1.57541	323.791	0.241326	-6.52816
ENSDARG00000020450	550428	cacng8a	calcium channel, voltage-dependent, gamma subunit 8a	6.72646e-11	2.41579e-09	-1.25037	642.488	0.191579	-6.52663
ENSDARG00000069463	322732	alox12	arachidonate 12-lipoxygenase	6.86526e-11	2.46195e-09	1.15299	775.812	0.176742	6.52357
ENSDARG00000098392	569792	ly6pge	lymphocyte antigen 6 family member pge	6.89133e-11	2.46761e-09	-1.16608	2919.93	0.178765	-6.523
ENSDARG00000112045	100330721	axl	AXL receptor tyrosine kinase	7.31374e-11	2.61496e-09	1.58677	257.353	0.243591	6.51408
ENSDARG00000097491	558508	ugt1b1	UDP glucuronosyltransferase 1 family, polypeptide B1	7.38651e-11	2.63705e-09	2.17344	200.526	0.33373	6.51259
ENSDARG00000090062	437027	rac3a	Rac family small GTPase 3a	7.40656e-11	2.64028e-09	-1.01467	1312.91	0.15581	-6.51218
ENSDARG00000114825	100329632	scarf2	scavenger receptor class F, member 2	7.4393e-11	2.64802e-09	2.6542	92.6114	0.407616	6.51152
ENSDARG00000113599	81538	hbbe1.1	hemoglobin beta embryonic-1.1	7.78808e-11	2.76396e-09	1.49302	15059.6	0.229532	6.50464
ENSDARG00000100956	793599	si:ch211-276i12.4	si:ch211-276i12.4	7.86853e-11	2.78839e-09	-1.68117	223.308	0.258518	-6.50309
ENSDARG00000056036	557717	stxbp1b	syntaxin binding protein 1b	7.9963e-11	2.82949e-09	-1.11383	3162.44	0.171341	-6.50067
ENSDARG00000027589	30412	fzd7b	frizzled class receptor 7b	8.86807e-11	3.13334e-09	1.0548	1135.68	0.16265	6.48509
ENSDARG00000097110	100005476	fxyd7	FXYD domain containing ion transport regulator 7	9.13152e-11	3.22168e-09	-1.22341	1335.08	0.188778	-6.48067
ENSDARG00000093671	NA	NA	NA	9.19813e-11	3.24042e-09	1.61325	219.843	0.248975	6.47958
ENSDARG00000025089	100320658	loxl4	lysyl oxidase-like 4	9.28556e-11	3.26494e-09	1.92519	187.565	0.297183	6.47815
ENSDARG00000075188	564734	adamts10	ADAM metallopeptidase with thrombospondin type 1 motif, 10	9.29496e-11	3.26494e-09	2.05736	148.968	0.317592	6.47799
ENSDARG00000095833	563509	alk	ALK receptor tyrosine kinase	9.66255e-11	3.38273e-09	-1.50698	310.154	0.232841	-6.47214
ENSDARG00000100851	100007749	gphnb	gephyrin b	9.67259e-11	3.38273e-09	-1.18909	1550.91	0.183729	-6.47198
ENSDARG00000039871	550609	rpz4	rapunzel 4	9.96258e-11	3.47907e-09	1.826	187.043	0.282334	6.46752
ENSDARG00000086815	100005501	myadma	myeloid associated differentiation marker a	9.99936e-11	3.48236e-09	1.29861	512.959	0.200807	6.46696
ENSDARG00000099911	571216	lrrc8c	leucine rich repeat containing 8 VRAC subunit C	1.00093e-10	3.48236e-09	2.00307	248.821	0.309745	6.46681
ENSDARG00000039502	336334	eef1a1a	eukaryotic translation elongation factor 1 alpha 1a	1.00156e-10	3.48236e-09	-1.03166	1364.94	0.159534	-6.46672
ENSDARG00000020814	436668	faimb	Fas apoptotic inhibitory molecule b	1.01764e-10	3.53315e-09	-1.26922	454.506	0.196344	-6.46431
ENSDARG00000073707	558834	cnksr2b	connector enhancer of kinase suppressor of Ras 2b	1.01949e-10	3.53449e-09	-1.18072	859.984	0.18266	-6.46403
ENSDARG00000003469	266958	neurod4	neuronal differentiation 4	1.05428e-10	3.64457e-09	-1.0881	2731.94	0.168463	-6.45896
ENSDARG00000011407	503730	col2a1b	collagen, type II, alpha 1b	1.07324e-10	3.70478e-09	1.00701	12864	0.155975	6.45626
ENSDARG00000016470	337132	anxa5b	annexin A5b	1.08689e-10	3.74111e-09	1.16776	1195.44	0.180927	6.45434
ENSDARG00000054931	562282	ppp2r5b	protein phosphatase 2, regulatory subunit B', beta	1.12754e-10	3.87144e-09	-1.07618	1252.13	0.166881	-6.44878
ENSDARG00000079009	100136868	abca1b	ATP-binding cassette, sub-family A (ABC1), member 1B	1.12798e-10	3.87144e-09	1.35031	552.703	0.209391	6.44872
ENSDARG00000011862	555251	inaa	internexin neuronal intermediate filament protein, alpha a	1.13941e-10	3.89952e-09	-1.31626	454.204	0.204159	-6.44719
ENSDARG00000014670	100003546	colgalt2	collagen beta(1-O)galactosyltransferase 2	1.20491e-10	4.11782e-09	2.13926	127.407	0.33225	6.43871
ENSDARG00000067850	564873	jund	JunD proto-oncogene, AP-1 transcription factor subunit	1.22156e-10	4.16876e-09	-1.28689	543.884	0.199932	-6.43663
ENSDARG00000018820	570288	flncb	filamin C, gamma b (actin binding protein 280)	1.23368e-10	4.20128e-09	1.80354	673.68	0.280265	6.43513
ENSDARG00000051962	561041	mmp15a	matrix metallopeptidase 15a	1.23459e-10	4.20128e-09	1.98216	217.21	0.308028	6.43502
ENSDARG00000037496	407735	gria4a	glutamate receptor, ionotropic, AMPA 4a	1.2377e-10	4.2059e-09	-1.1942	615.869	0.18559	-6.43464
ENSDARG00000062973	565243	ttll7	tubulin tyrosine ligase-like family, member 7	1.25104e-10	4.24522e-09	-1.02863	1134.04	0.1599	-6.43301
ENSDARG00000004904	373082	gys2	glycogen synthase 2	1.25741e-10	4.2608e-09	2.62325	86.7319	0.407828	6.43224
ENSDARG00000006758	324587	fam234b	family with sequence similarity 234 member B	1.26292e-10	4.27343e-09	-1.0818	966.169	0.168202	-6.43157
ENSDARG00000100426	556719	fam167b	family with sequence similarity 167 member B	1.29313e-10	4.36952e-09	1.85215	170.555	0.288138	6.42798
ENSDARG00000016154	561280	zfp36l1a	zinc finger protein 36, C3H type-like 1a	1.2988e-10	4.38249e-09	1.27171	1236.4	0.19786	6.42731
ENSDARG00000100722	NA	NA	NA	1.30807e-10	4.40756e-09	-1.09066	921.332	0.169719	-6.42623
ENSDARG00000043746	563598	nrxn3a	neurexin 3a	1.31244e-10	4.41611e-09	-1.08074	1730.17	0.168189	-6.42572
ENSDARG00000014796	30283	wnt11	wingless-type MMTV integration site family, member 11	1.34881e-10	4.52597e-09	1.1892	1018.21	0.185189	6.42156
ENSDARG00000089919	100000133	si:ch211-161h7.8	si:ch211-161h7.8	1.34887e-10	4.52597e-09	1.83627	164.534	0.285955	6.42156
ENSDARG00000016866	767674	fam102ab	family with sequence similarity 102 member Ab	1.4068e-10	4.70718e-09	1.71918	208.971	0.267988	6.41515
ENSDARG00000063649	794293	tead3b	TEA domain family member 3 b	1.49105e-10	4.97858e-09	1.74616	277.811	0.272569	6.40629
ENSDARG00000008858	570455	cyp7b1	cytochrome P450, family 7, subfamily B, polypeptide 1	1.49206e-10	4.97858e-09	2.19434	133.555	0.342534	6.40619
ENSDARG00000096319	100332260	si:ch211-239j9.1	si:ch211-239j9.1	1.50106e-10	5.00165e-09	-1.18337	1089.64	0.18475	-6.40527
ENSDARG00000086222	100003245	nat16	N-acetyltransferase 16	1.51482e-10	5.03444e-09	-1.08465	2572.74	0.169374	-6.40388
ENSDARG00000060711	100006427	sv2bb	synaptic vesicle glycoprotein 2Bb	1.51509e-10	5.03444e-09	-1.02335	3069.3	0.159802	-6.40385
ENSDARG00000026247	100003007	insyn1	inhibitory synaptic factor 1	1.57142e-10	5.20719e-09	-1.25593	513.606	0.196291	-6.39827
ENSDARG00000012581	NA	NA	NA	1.5789e-10	5.22474e-09	-1.39972	494.882	0.21879	-6.39755
ENSDARG00000058351	100150889	tapbpl	TAP binding protein like	1.64e-10	5.41946e-09	-1.27415	1031.18	0.199343	-6.39175
ENSDARG00000015946	100333377	slc44a1a	solute carrier family 44 member 1a	1.73875e-10	5.73788e-09	1.36148	353.126	0.213304	6.3828
ENSDARG00000102175	402837	hamp	hepcidin antimicrobial peptide	1.74811e-10	5.76083e-09	2.21798	164.542	0.347538	6.38198
ENSDARG00000037618	378866	ddit4	DNA-damage-inducible transcript 4	1.80338e-10	5.93483e-09	-1.2859	659.252	0.20164	-6.37721
ENSDARG00000036571	565658	sema3e	sema domain, immunoglobulin domain (Ig), short basic domain, secreted, (semaphorin) 3E	1.82129e-10	5.97737e-09	1.50712	287.643	0.236385	6.3757
ENSDARG00000078520	571696	ikbip	IKBKB interacting protein	1.83296e-10	6.00745e-09	1.22293	743.237	0.191841	6.37472
ENSDARG00000036816	100537384	LOC100537384	POU domain, class 2, transcription factor 2	1.88118e-10	6.14868e-09	-1.0639	1128.49	0.166999	-6.37074
ENSDARG00000036548	170457	s1pr2	sphingosine-1-phosphate receptor 2	1.90817e-10	6.22841e-09	1.49171	279.113	0.234231	6.36856
ENSDARG00000070677	60634	fezf2	FEZ family zinc finger 2	1.95852e-10	6.37542e-09	-1.27955	841.214	0.201043	-6.36456
ENSDARG00000071014	563060	s100u	S100 calcium binding protein U	2.09425e-10	6.80468e-09	1.02384	1501.48	0.161127	6.35427
ENSDARG00000099850	797355	iqsec3a	IQ motif and Sec7 domain ArfGEF 3a	2.09606e-10	6.80468e-09	-1.20009	1084.83	0.188867	-6.35413
ENSDARG00000074126	100320357	ttc39a	tetratricopeptide repeat domain 39A	2.13586e-10	6.92452e-09	1.85363	180.206	0.291854	6.35124
ENSDARG00000008165	57933	caspa	caspase a	2.14885e-10	6.94786e-09	1.69157	187.888	0.266376	6.35031
ENSDARG00000078404	571792	cdh26.1	cadherin 26, tandem duplicate 1	2.17271e-10	7.01554e-09	1.97756	166.017	0.311495	6.34861
ENSDARG00000043806	378983	postna	periostin, osteoblast specific factor a	2.19046e-10	7.0625e-09	1.5154	455.771	0.238746	6.34736
ENSDARG00000027867	562930	paplna	papilin a, proteoglycan-like sulfated glycoprotein	2.26672e-10	7.28966e-09	1.48185	304.085	0.233653	6.34209
ENSDARG00000101892	107988037	LOC107988037	uncharacterized LOC107988037	2.35728e-10	7.57074e-09	1.25742	916.116	0.198455	6.33605
ENSDARG00000013072	100332426	mmp15b	matrix metallopeptidase 15b	2.36618e-10	7.58919e-09	2.23648	107.3	0.353009	6.33547
ENSDARG00000098049	NA	NA	NA	2.40566e-10	7.70549e-09	-1.31277	738.982	0.207293	-6.33292
ENSDARG00000090145	100534922	tmem240b	transmembrane protein 240b	2.57886e-10	8.22732e-09	-1.32052	546.364	0.20887	-6.32219
ENSDARG00000002635	407982	fam184aa	family with sequence similarity 184 member Aa	2.60836e-10	8.29935e-09	-1.05159	980.297	0.166379	-6.32043
ENSDARG00000104263	NA	NA	NA	2.74944e-10	8.73667e-09	1.99542	132.054	0.316117	6.31229
ENSDARG00000077618	799244	rin3	Ras and Rab interactor 3	2.8134e-10	8.91628e-09	1.57479	276.685	0.249621	6.30873
ENSDARG00000023609	NA	NA	NA	2.90107e-10	9.18199e-09	-1.19637	535.45	0.18978	-6.30398
ENSDARG00000098420	100332905	snta1	syntrophin, alpha 1	2.90569e-10	9.1845e-09	3.69667	70.6045	0.586425	6.30373
ENSDARG00000104089	570779	p3h4	prolyl 3-hydroxylase family member 4 (inactive)	2.95924e-10	9.34148e-09	1.66386	213.496	0.264067	6.3009
ENSDARG00000096932	101886867	nell3	NELL (neural EGFL like) family member 3	3.00181e-10	9.4634e-09	1.96581	146.684	0.312099	6.29869
ENSDARG00000055592	563053	capn2b	calpain 2, (m/II) large subunit b	3.03054e-10	9.51646e-09	1.41856	1088.79	0.225269	6.29721
ENSDARG00000063299	100148002	pcloa	piccolo presynaptic cytomatrix protein a	3.16127e-10	9.90105e-09	-1.08035	2153.78	0.171739	-6.29066
ENSDARG00000044655	777629	st14b	ST14 transmembrane serine protease matriptase b	3.2823e-10	1.02667e-08	1.66903	245.213	0.265565	6.28482
ENSDARG00000093232	NA	NA	NA	3.30063e-10	1.03106e-08	-5.55985	46.5011	0.884769	-6.28396
ENSDARG00000100082	563316	ap3b1a	adaptor related protein complex 3 subunit beta 1a	3.36977e-10	1.04992e-08	1.47284	266.409	0.234501	6.28073
ENSDARG00000035187	100000720	abl1	c-abl oncogene 1, non-receptor tyrosine kinase	3.51656e-10	1.09282e-08	1.41328	408.352	0.225256	6.2741
ENSDARG00000055715	337730	capn8	calpain 8	3.61301e-10	1.11606e-08	1.5785	251.396	0.251758	6.26989
ENSDARG00000098044	NA	NA	NA	3.6146e-10	1.11606e-08	-1.58531	236.038	0.252848	-6.26982
ENSDARG00000102650	NA	NA	NA	3.75024e-10	1.15645e-08	2.98648	159.272	0.476762	6.26408
ENSDARG00000063133	798983	slc4a10a	solute carrier family 4 member 10a	3.85567e-10	1.18592e-08	-1.01361	3397.56	0.161924	-6.25976
ENSDARG00000004877	321070	rock2b	rho-associated, coiled-coil containing protein kinase 2b	3.96324e-10	1.21588e-08	1.38813	513.517	0.221906	6.25547
ENSDARG00000071592	563130	aqp8a.2	aquaporin 8a, tandem duplicate 2	4.08617e-10	1.252e-08	2.6508	81.7134	0.424081	6.2507
ENSDARG00000068572	368274	slc16a1b	solute carrier family 16 member 1b	4.12771e-10	1.26311e-08	1.2983	450.765	0.207757	6.24912
ENSDARG00000037646	559197	rgs11	regulator of G protein signaling 11	4.13762e-10	1.26453e-08	-1.43705	444.464	0.229975	-6.24875
ENSDARG00000056639	567758	carmil2	capping protein regulator and myosin 1 linker 2	4.25079e-10	1.29746e-08	-1.09175	1504.4	0.174833	-6.24453
ENSDARG00000035694	386700	stm	starmaker	4.38233e-10	1.33591e-08	1.20004	4953.18	0.192321	6.23976
ENSDARG00000043442	768299	mala.2	mal, T cell differentiation protein a, tandem duplicate 2	4.51676e-10	1.37515e-08	1.31856	411.98	0.211476	6.23504
ENSDARG00000023683	559964	cacna1fb	calcium channel, voltage-dependent, L type, alpha 1F subunit	4.52617e-10	1.37627e-08	-1.27634	883.693	0.204715	-6.23471
ENSDARG00000069765	100151149	syngap1b	synaptic Ras GTPase activating protein 1b	4.67461e-10	1.4196e-08	-1.32008	526.465	0.211903	-6.22966
ENSDARG00000031382	568927	reep2	receptor accessory protein 2	4.75323e-10	1.44165e-08	-1.05273	1311.62	0.169058	-6.22704
ENSDARG00000061746	559868	arhgef9a	Cdc42 guanine nucleotide exchange factor (GEF) 9a	4.76152e-10	1.44234e-08	-1.24718	769.876	0.200293	-6.22677
ENSDARG00000006288	432371	prdm5	PR domain containing 5	4.81987e-10	1.45818e-08	2.56526	73.9077	0.4121	6.22486
ENSDARG00000023181	100008021	pcp4l1	Purkinje cell protein 4 like 1	4.90554e-10	1.48223e-08	-1.29675	594.115	0.208411	-6.2221
ENSDARG00000099874	565109	agap2	ArfGAP with GTPase domain, ankyrin repeat and PH domain 2	4.92244e-10	1.48546e-08	-1.02146	1037.28	0.164182	-6.22156
ENSDARG00000009194	100535782	col16a1	collagen, type XVI, alpha 1	5.20642e-10	1.56525e-08	1.06611	1722.02	0.171599	6.21275
ENSDARG00000010957	431770	mpp2b	membrane palmitoylated protein 2b	5.24097e-10	1.57367e-08	-1.0301	1013.69	0.165833	-6.21171
ENSDARG00000076867	557356	mrtfbb	myocardin related transcription factor Bb	5.25517e-10	1.57596e-08	1.67253	231.887	0.269273	6.21129
ENSDARG00000020956	406473	pck2	phosphoenolpyruvate carboxykinase 2 (mitochondrial)	5.28234e-10	1.58213e-08	1.28871	873.617	0.207506	6.21048
ENSDARG00000111235	335551	nrsn1	neurensin 1	5.29566e-10	1.58238e-08	-1.01078	2361.7	0.162764	-6.21008
ENSDARG00000018399	562242	rps6kb1a	ribosomal protein S6 kinase b, polypeptide 1a	5.34231e-10	1.59412e-08	1.68603	356.409	0.27156	6.2087
ENSDARG00000053831	403026	vtnb	vitronectin b	5.40667e-10	1.60932e-08	1.50674	350.734	0.242756	6.20682
ENSDARG00000040334	323329	mat2aa	methionine adenosyltransferase II, alpha a	5.50655e-10	1.635e-08	1.0365	3526.67	0.167072	6.20394
ENSDARG00000024160	402827	hao1	hydroxyacid oxidase (glycolate oxidase) 1	5.57481e-10	1.65322e-08	2.60714	202.027	0.420371	6.20201
ENSDARG00000024537	566473	emilin1a	elastin microfibril interfacer 1a	5.68726e-10	1.68448e-08	1.39014	482.496	0.224258	6.19886
ENSDARG00000045799	559593	acanb	aggrecan b	5.74089e-10	1.69827e-08	3.21716	87.694	0.519116	6.19739
ENSDARG00000092142	NA	NA	NA	5.88644e-10	1.73918e-08	-1.40284	416.286	0.226504	-6.19344
ENSDARG00000019013	553186	barhl1b	BarH-like homeobox 1b	5.97334e-10	1.75836e-08	-1.09495	750.011	0.176858	-6.19113
ENSDARG00000021241	792578	zgc:165604	zgc:165604	5.98811e-10	1.76055e-08	-1.43965	318.929	0.232549	-6.19074
ENSDARG00000045596	100003291	LOC100003291	ras association domain-containing protein 8-like	6.05799e-10	1.77674e-08	2.02141	139.973	0.326618	6.18891
ENSDARG00000096713	NA	NA	NA	6.16559e-10	1.80609e-08	-1.9826	178.779	0.32049	-6.18614
ENSDARG00000061259	100000500	sost	sclerostin	6.55153e-10	1.91447e-08	1.2808	428.326	0.207365	6.17656
ENSDARG00000020242	553051	fermt2	FERM domain containing kindlin 2	6.59092e-10	1.92363e-08	2.00278	174.02	0.324304	6.17561
ENSDARG00000112702	NA	NA	NA	6.60577e-10	1.92563e-08	-1.33026	27644.9	0.215417	-6.17525
ENSDARG00000099368	751743	slc25a42	solute carrier family 25 member 42	6.63257e-10	1.93109e-08	1.89508	150.591	0.306915	6.17461
ENSDARG00000022176	550472	iglon5	IgLON family member 5	6.65996e-10	1.93672e-08	-1.3907	731.554	0.225252	-6.17396
ENSDARG00000012593	100334431	col5a1	procollagen, type V, alpha 1	6.67823e-10	1.93968e-08	1.13216	8801.03	0.18339	6.17353
ENSDARG00000056922	562072	ltbp1	latent transforming growth factor beta binding protein 1	6.97438e-10	2.0208e-08	1.27429	486.301	0.206641	6.16667
ENSDARG00000045066	445151	entpd1	ectonucleoside triphosphate diphosphohydrolase 1	7.10383e-10	2.05335e-08	1.09336	729.538	0.177385	6.16376
ENSDARG00000044672	368725	parapinopsinb	parapinopsin b	7.13827e-10	2.05848e-08	-1.97899	154.273	0.321109	-6.16299
ENSDARG00000038439	171481	fabp10a	fatty acid binding protein 10a, liver basic	7.15232e-10	2.05992e-08	2.26446	342.136	0.367447	6.16268
ENSDARG00000035508	550407	barhl1a	BarH-like homeobox 1a	7.2897e-10	2.09697e-08	-1.25029	552.07	0.20298	-6.15967
ENSDARG00000013082	393264	uap1l1	UDP-N-acetylglucosamine pyrophosphorylase 1, like 1	7.43118e-10	2.13511e-08	1.38839	298.605	0.225511	6.15662
ENSDARG00000096502	NA	NA	NA	7.49485e-10	2.15083e-08	-1.55935	211.234	0.253336	-6.15527
ENSDARG00000076594	555419	pcdh12	protocadherin 12	7.52328e-10	2.15641e-08	2.34985	90.8782	0.3818	6.15467
ENSDARG00000042027	337089	prrx1b	paired related homeobox 1b	7.64087e-10	2.18749e-08	1.24968	589.158	0.203126	6.15221
ENSDARG00000029689	557518	tkta	transketolase a	7.65406e-10	2.18866e-08	-1.0001	3867.72	0.162567	-6.15194
ENSDARG00000075759	100149858	samd4a	sterile alpha motif domain containing 4A	7.74933e-10	2.21326e-08	1.72932	397.02	0.281191	6.14998
ENSDARG00000068219	797513	b3gnt2l	UDP-GlcNAc:betaGal beta-1,3-N-acetylglucosaminyltransferase 2, like	7.83169e-10	2.23207e-08	2.19172	149.367	0.356476	6.1483
ENSDARG00000103211	569132	si:dkey-19b23.8	si:dkey-19b23.8	7.84824e-10	2.23207e-08	1.38076	293.863	0.224588	6.14797
ENSDARG00000076870	567949	piezo1	piezo-type mechanosensitive ion channel component 1	7.85241e-10	2.23207e-08	1.88647	313.309	0.306848	6.14788
ENSDARG00000116751	NA	NA	NA	7.91257e-10	2.24651e-08	-1.31526	23324.1	0.213979	-6.14667
ENSDARG00000087224	100537531	chrna8	cholinergic receptor, nicotinic, alpha 8	7.93104e-10	2.2491e-08	-1.97747	212.803	0.321734	-6.1463
ENSDARG00000005841	394068	tnni2a.2	troponin I type 2a (skeletal, fast), tandem duplicate 2	8.06975e-10	2.28573e-08	1.10914	692.594	0.180537	6.14355
ENSDARG00000098608	NA	NA	NA	8.09086e-10	2.28901e-08	-1.37603	309.522	0.223995	-6.14313
ENSDARG00000086421	100001422	si:ch211-212k18.8	si:ch211-212k18.8	8.12272e-10	2.29531e-08	1.33729	429.879	0.217711	6.14251
ENSDARG00000068892	550261	sostdc1a	sclerostin domain containing 1a	8.31533e-10	2.34698e-08	1.69313	258.561	0.275808	6.13879
ENSDARG00000062023	568274	fndc3bb	fibronectin type III domain containing 3Bb	8.35945e-10	2.35666e-08	1.8028	181.925	0.293715	6.13795
ENSDARG00000009401	323465	vcanb	versican b	8.43649e-10	2.37558e-08	1.56402	1248.74	0.254873	6.13649
ENSDARG00000097513	100006250	LOC100006250	annexin A2-A-like	8.56497e-10	2.40894e-08	1.31684	332.112	0.214676	6.13409
ENSDARG00000105744	100526652	ptprr	protein tyrosine phosphatase receptor type R	8.63896e-10	2.4269e-08	-1.02134	909.203	0.166539	-6.13272
ENSDARG00000019930	30766	tal1	T-cell acute lymphocytic leukemia 1	8.69826e-10	2.4407e-08	-1.03952	1197.55	0.169534	-6.13163
ENSDARG00000009677	114446	dlg1a	discs large MAGUK scaffold protein 1a	8.71417e-10	2.44231e-08	-1.09569	1281.33	0.178704	-6.13134
ENSDARG00000069404	555548	pln	phospholamban	8.90901e-10	2.494e-08	2.93363	72.3145	0.478739	6.12782
ENSDARG00000092044	100526813	si:dkey-22f5.9	si:dkey-22f5.9	9.02817e-10	2.52148e-08	3.2854	81.7427	0.536331	6.12571
ENSDARG00000042126	553310	elmo3	engulfment and cell motility 3	9.52616e-10	2.65747e-08	1.62808	185.581	0.266149	6.11715
ENSDARG00000094280	563546	usp21	ubiquitin specific peptidase 21	9.96143e-10	2.77244e-08	-1.50938	276.842	0.247033	-6.11003
ENSDARG00000020488	550254	arhgap17a	Rho GTPase activating protein 17a	1.00871e-09	2.80417e-08	1.60767	189.703	0.263205	6.10803
ENSDARG00000105274	NA	NA	NA	1.03585e-09	2.87627e-08	1.7851	4716.14	0.292459	6.10379
ENSDARG00000032799	570188	kcnd2	potassium voltage-gated channel, Shal-related subfamily, member 2	1.07742e-09	2.98479e-08	-1.10972	771.07	0.181996	-6.0975
ENSDARG00000086735	NA	NA	NA	1.09314e-09	3.02485e-08	-1.10059	941.776	0.180567	-6.09518
ENSDARG00000057903	553343	si:ch211-266g18.10	si:ch211-266g18.10	1.09704e-09	3.03216e-08	-1.46245	3030.6	0.239958	-6.09461
ENSDARG00000105822	NA	NA	NA	1.10875e-09	3.05748e-08	-1.84862	181.163	0.303406	-6.09291
ENSDARG00000020863	448857	trim25l	tripartite motif containing 25, like	1.17106e-09	3.21821e-08	2.362	81.4907	0.388222	6.08416
ENSDARG00000069302	558917	snx9b	sorting nexin 9b	1.17524e-09	3.22598e-08	1.22027	590.62	0.200584	6.08359
ENSDARG00000092155	568972	apoc2	apolipoprotein C-II	1.18944e-09	3.25752e-08	3.44564	1228.58	0.566562	6.08166
ENSDARG00000040747	445095	tm4sf4	transmembrane 4 L six family member 4	1.24416e-09	3.40348e-08	2.17768	105.29	0.358498	6.07445
ENSDARG00000098817	100334206	kctd5b	potassium channel tetramerization domain containing 5b	1.29742e-09	3.54514e-08	-1.22754	708.962	0.202307	-6.06772
ENSDARG00000101324	100101640	apoa1b	apolipoprotein A-Ib	1.31359e-09	3.58525e-08	3.28734	11003.4	0.541954	6.06573
ENSDARG00000017794	406799	sdr16c5b	short chain dehydrogenase/reductase family 16C, member 5b	1.35461e-09	3.68883e-08	1.22286	433.285	0.201766	6.06078
ENSDARG00000058873	570928	ptpdc1b	protein tyrosine phosphatase domain containing 1b	1.37149e-09	3.72633e-08	-1.41027	352.143	0.232764	-6.05879
ENSDARG00000040535	793671	csgalnact1a	chondroitin sulfate N-acetylgalactosaminyltransferase 1a	1.38267e-09	3.74822e-08	1.79348	152.437	0.296077	6.05748
ENSDARG00000014201	560759	otpa	orthopedia homeobox a	1.39509e-09	3.7776e-08	-1.03804	3061.03	0.171406	-6.05605
ENSDARG00000076673	327364	wu:fi04e12	wu:fi04e12	1.39792e-09	3.781e-08	1.92906	1338.38	0.318551	6.05572
ENSDARG00000012306	550345	syt13	synaptotagmin XIII	1.40298e-09	3.79041e-08	-1.2269	665.794	0.202621	-6.05514
ENSDARG00000027310	100536902	lsp1a	lymphocyte specific protein 1 a	1.41132e-09	3.80865e-08	1.11571	718.898	0.184287	6.05418
ENSDARG00000032188	327642	lrrc8aa	leucine rich repeat containing 8 VRAC subunit Aa	1.4251e-09	3.84012e-08	1.61508	247.016	0.266839	6.05262
ENSDARG00000099672	336597	capgb	capping protein (actin filament), gelsolin-like b	1.42618e-09	3.84012e-08	1.23457	1615.76	0.203977	6.0525
ENSDARG00000057035	550523	stoml3b	stomatin (EPB72)-like 3b	1.43162e-09	3.85044e-08	2.1919	108.323	0.362185	6.05188
ENSDARG00000071863	556734	itgb1a	integrin, beta 1a	1.43849e-09	3.86459e-08	1.19203	3608.11	0.196993	6.05111
ENSDARG00000027957	777735	fgf12a	fibroblast growth factor 12a	1.44878e-09	3.8879e-08	-1.08179	816.339	0.17881	-6.04996
ENSDARG00000102986	64274	csf1ra	colony stimulating factor 1 receptor, a	1.46197e-09	3.90581e-08	1.8472	202.975	0.305397	6.0485
ENSDARG00000071684	30472	rx1	retinal homeobox gene 1	1.48303e-09	3.95766e-08	-1.17234	1327.93	0.193898	-6.0462
ENSDARG00000022254	393953	prkcbb	protein kinase C, beta b	1.51139e-09	4.02885e-08	-1.07256	984.938	0.177484	-6.04314
ENSDARG00000044010	565508	loxl2a	lysyl oxidase-like 2a	1.52809e-09	4.06596e-08	2.24822	217.868	0.372137	6.04137
ENSDARG00000069692	559516	col7a1l	collagen type VII alpha 1-like	1.53934e-09	4.08973e-08	1.4007	351.577	0.231897	6.04019
ENSDARG00000117636	NA	NA	NA	1.57043e-09	4.1571e-08	3.15764	69.902	0.52305	6.03696
ENSDARG00000103311	30240	fbln1	fibulin 1	1.57163e-09	4.1571e-08	2.08034	124.241	0.344608	6.03684
ENSDARG00000068582	767686	rnf44	ring finger protein 44	1.59606e-09	4.21708e-08	-1.10636	1382.35	0.183343	-6.03435
ENSDARG00000086183	100000559	vkorc1	vitamin K epoxide reductase complex, subunit 1	1.59817e-09	4.21801e-08	2.24218	89.954	0.371583	6.03413
ENSDARG00000031929	100001416	stard14	START domain containing 14	1.62053e-09	4.26764e-08	1.13598	592.628	0.188328	6.03189
ENSDARG00000026294	386966	erbb2	erb-b2 receptor tyrosine kinase 2	1.62718e-09	4.28045e-08	2.73332	144.117	0.453195	6.03123
ENSDARG00000062040	100330945	atp8b5a	ATPase phospholipid transporting 8B5a	1.66929e-09	4.38641e-08	1.71025	162.768	0.283761	6.0271
ENSDARG00000069327	503746	nkx3.3	NK3 homeobox 3	1.69724e-09	4.45499e-08	2.55758	92.1112	0.424537	6.02441
ENSDARG00000097492	NA	NA	NA	1.70681e-09	4.47521e-08	-1.69513	712.794	0.281419	-6.0235
ENSDARG00000042210	30267	sema3ab	sema domain, immunoglobulin domain (Ig), short basic domain, secreted, (semaphorin) 3Ab	1.71479e-09	4.49121e-08	1.67044	165.892	0.277355	6.02275
ENSDARG00000076401	564883	cacng3b	calcium channel, voltage-dependent, gamma subunit 3b	1.71685e-09	4.4917e-08	-1.03694	1319.36	0.172176	-6.02256
ENSDARG00000024546	30554	pla2g4aa	phospholipase A2, group IVAa (cytosolic, calcium-dependent)	1.73335e-09	4.52501e-08	1.98262	116.258	0.329284	6.02101
ENSDARG00000094124	NA	NA	NA	1.76612e-09	4.60017e-08	-2.18819	112.665	0.363609	-6.01798
ENSDARG00000105527	557975	si:ch73-256g18.2	si:ch73-256g18.2	1.76706e-09	4.60017e-08	-1.53801	225.13	0.255573	-6.01789
ENSDARG00000109963	110437752	tcerg1l	transcription elongation regulator 1 like	1.79503e-09	4.66465e-08	-1.27471	520.791	0.21191	-6.01535
ENSDARG00000112435	110437876	LOC110437876	protein unc-13 homolog C-like	1.79656e-09	4.66465e-08	-1.35691	612.384	0.22558	-6.01521
ENSDARG00000045413	449615	gcm2	glial cells missing transcription factor 2	1.89881e-09	4.89833e-08	1.89349	155.612	0.315254	6.00623
ENSDARG00000078529	100302472	adgrb1b	adhesion G protein-coupled receptor B1b	1.90372e-09	4.90572e-08	-1.08477	879.612	0.180619	-6.00582
ENSDARG00000045273	751647	tmem204	transmembrane protein 204	1.97791e-09	5.09142e-08	1.85706	141.396	0.30953	5.99961
ENSDARG00000062103	565326	ankrd24	ankyrin repeat domain 24	2.00174e-09	5.14174e-08	1.41638	271.279	0.236156	5.99767
ENSDARG00000045989	445196	arf4a	ADP-ribosylation factor 4a	2.04137e-09	5.23791e-08	1.1496	597.265	0.191777	5.99448
ENSDARG00000007219	560400	actn1	actinin, alpha 1	2.06481e-09	5.28675e-08	1.14101	1534.8	0.190402	5.99262
ENSDARG00000103760	492777	cfhl2	complement factor H like 2	2.09523e-09	5.35891e-08	3.22667	66.988	0.538654	5.99025
ENSDARG00000006588	550501	zgc:111983	zgc:111983	2.13871e-09	5.45848e-08	1.07463	2407.13	0.179497	5.98691
ENSDARG00000099117	569335	fxyd11	FXYD domain containing ion transport regulator 11	2.24228e-09	5.70461e-08	1.04634	869.724	0.174996	5.97921
ENSDARG00000062003	567402	myo5b	myosin VB	2.25167e-09	5.72244e-08	1.00116	1150.91	0.167459	5.97852
ENSDARG00000015399	566407	foxf1	forkhead box F1	2.30363e-09	5.84212e-08	2.78716	96.6709	0.466485	5.97481
ENSDARG00000056617	571327	rpgra	retinitis pigmentosa GTPase regulator a	2.31527e-09	5.86544e-08	-2.01563	154.572	0.337401	-5.97398
ENSDARG00000070626	100003329	cacng8b	calcium channel, voltage-dependent, gamma subunit 8b	2.3544e-09	5.95827e-08	-1.15991	980.638	0.19425	-5.97125
ENSDARG00000077096	100538169	fndc7a	fibronectin type III domain containing 7a	2.40904e-09	6.07094e-08	1.97125	114.408	0.33033	5.96751
ENSDARG00000075903	100330176	chadlb	chondroadherin-like b	2.42918e-09	6.11526e-08	3.29779	50.6003	0.552751	5.96615
ENSDARG00000077405	402866	LOC402866	trichohyalin	2.46435e-09	6.1973e-08	-1.02248	2893.96	0.171448	-5.9638
ENSDARG00000069038	555427	si:ch211-242e8.1	si:ch211-242e8.1	2.47865e-09	6.22673e-08	-1.86304	185.792	0.312441	-5.96286
ENSDARG00000101423	368352	cyp2y3	cytochrome P450, family 2, subfamily Y, polypeptide 3	2.53546e-09	6.36278e-08	1.00584	951.737	0.16879	5.95915
ENSDARG00000101043	449936	ppl	periplakin	2.53816e-09	6.36292e-08	1.20292	4607.41	0.201866	5.95898
ENSDARG00000109929	110437890	LOC110437890	integrin beta-1-like	2.54207e-09	6.36606e-08	2.01053	117.451	0.33741	5.95873
ENSDARG00000105277	100003037	cnksr3	cnksr family member 3	2.61044e-09	6.52365e-08	2.07737	116.494	0.34888	5.95439
ENSDARG00000055377	393719	gnb5b	guanine nucleotide binding protein (G protein), beta 5b	2.66027e-09	6.63436e-08	-1.09417	2565.66	0.183854	-5.9513
ENSDARG00000028816	336391	tmed3	transmembrane p24 trafficking protein 3	2.89434e-09	7.19567e-08	1.19515	724.086	0.201289	5.93748
ENSDARG00000037895	566313	ramp2	receptor (G protein-coupled) activity modifying protein 2	2.90605e-09	7.21728e-08	1.2217	381.255	0.205784	5.93682
ENSDARG00000035028	327566	lpcat4	lysophosphatidylcholine acyltransferase 4	2.90942e-09	7.21818e-08	1.33741	332.007	0.225281	5.93663
ENSDARG00000091726	793308	aebp1a	AE binding protein 1a	2.96698e-09	7.33823e-08	1.1685	490.768	0.196935	5.93341
ENSDARG00000088181	799266	mpped1	metallophosphoesterase domain containing 1	3.16723e-09	7.80134e-08	-1.11007	558.88	0.187427	-5.92269
ENSDARG00000031783	100148976	adcy8	adenylate cyclase 8 (brain)	3.2871e-09	8.07606e-08	-1.18884	448.101	0.200934	-5.91658
ENSDARG00000078335	563421	amot	angiomotin	3.28886e-09	8.07606e-08	1.51933	293.836	0.256796	5.91649
ENSDARG00000052765	170451	gria2b	glutamate receptor, ionotropic, AMPA 2b	3.46297e-09	8.47756e-08	-1.02786	1916.43	0.173978	-5.90799
ENSDARG00000060435	100149386	bnipl	BCL2 interacting protein like	3.53028e-09	8.63202e-08	1.93648	188.237	0.32795	5.90482
ENSDARG00000020764	393146	slmapb	sarcolemma associated protein b	3.53599e-09	8.63202e-08	-1.24915	621.381	0.211556	-5.90456
ENSDARG00000043907	100149844	fgf11b	fibroblast growth factor 11b	3.54141e-09	8.63436e-08	-1.20885	500.748	0.20474	-5.9043
ENSDARG00000061473	559568	tbkbp1	TBK1 binding protein 1	3.60344e-09	8.77666e-08	-1.46893	438.757	0.248911	-5.90144
ENSDARG00000017369	30250	sema3d	sema domain, immunoglobulin domain (Ig), short basic domain, secreted, (semaphorin) 3D	3.62941e-09	8.83094e-08	1.14673	506.315	0.194352	5.90025
ENSDARG00000077228	568668	ntrk3a	neurotrophic tyrosine kinase, receptor, type 3a	3.67921e-09	8.94304e-08	-1.05169	647.472	0.178312	-5.89801
ENSDARG00000045269	NA	NA	NA	3.68704e-09	8.95302e-08	1.88766	171.199	0.320069	5.89765
ENSDARG00000074363	560706	ttc9	tetratricopeptide repeat domain 9	3.73506e-09	9.06044e-08	-1.10259	669.27	0.187022	-5.89552
ENSDARG00000101894	394108	stk10	serine/threonine kinase 10	3.81919e-09	9.23651e-08	1.25405	373.231	0.212846	5.89184
ENSDARG00000079671	559888	plppr4a	phospholipid phosphatase related 4a	3.83982e-09	9.27704e-08	-1.12526	604.321	0.191015	-5.89095
ENSDARG00000034493	563297	grin2aa	glutamate receptor, ionotropic, N-methyl D-aspartate 2A, a	3.85313e-09	9.29985e-08	-1.04875	915.951	0.178044	-5.89038
ENSDARG00000077187	NA	NA	NA	3.85919e-09	9.30511e-08	-1.60931	270.755	0.273222	-5.89012
ENSDARG00000069139	798001	grik1a	glutamate receptor, ionotropic, kainate 1a	3.97757e-09	9.57129e-08	-1.60235	304.615	0.272271	-5.88512
ENSDARG00000002656	556789	stxbp5a	syntaxin binding protein 5a (tomosyn)	4.00975e-09	9.61979e-08	-1.02273	913.633	0.173822	-5.88379
ENSDARG00000053269	552924	slc2a15b	solute carrier family 2 member 15b	4.02787e-09	9.65362e-08	1.54554	509.072	0.262711	5.88304
ENSDARG00000013721	563180	g6pc1a.2	glucose-6-phosphatase catalytic subunit 1a, tandem duplicate 2	4.07144e-09	9.73857e-08	1.69015	559.756	0.287378	5.88126
ENSDARG00000055504	100000085	si:ch211-212k18.7	si:ch211-212k18.7	4.14452e-09	9.88382e-08	1.11537	580.665	0.189743	5.87832
ENSDARG00000018516	100332206	stk38b	serine/threonine kinase 38b	4.35169e-09	1.03573e-07	1.96059	110.351	0.333988	5.87024
ENSDARG00000005541	30476	wif1	wnt inhibitory factor 1	4.46388e-09	1.06138e-07	1.1177	754.709	0.190539	5.86602
ENSDARG00000000563	100001684	ttn.1	titin, tandem duplicate 1	4.63019e-09	1.09983e-07	-1.59753	17138	0.272619	-5.85995
ENSDARG00000014081	555640	fam184ab	family with sequence similarity 184 member Ab	4.63476e-09	1.09983e-07	-1.09864	812.791	0.187488	-5.85978
ENSDARG00000098162	393832	zgc:77748	zgc:77748	4.70722e-09	1.11482e-07	2.43668	212.213	0.416013	5.85721
ENSDARG00000101387	555986	camk2n1	calcium/calmodulin dependent protein kinase II inhibitor 1	4.72099e-09	1.11698e-07	-1.0859	996.666	0.18541	-5.85672
ENSDARG00000114355	NA	NA	NA	4.88861e-09	1.15466e-07	-1.22944	411.046	0.210127	-5.85092
ENSDARG00000057790	100330565	ankrd6a	ankyrin repeat domain 6a	4.88988e-09	1.15466e-07	-1.37489	328.618	0.234988	-5.85088
ENSDARG00000060235	100002448	mst1ra	macrophage stimulating 1 receptor a	4.97598e-09	1.17383e-07	1.98525	108.228	0.339476	5.84797
ENSDARG00000104118	557239	antxr2a	ANTXR cell adhesion molecule 2a	5.07505e-09	1.19603e-07	1.60538	229.806	0.274673	5.84469
ENSDARG00000017195	407681	foxf2a	forkhead box F2a	5.11212e-09	1.20358e-07	1.44949	242.592	0.248053	5.84348
ENSDARG00000062579	100141352	kremen1	kringle containing transmembrane protein 1	5.20844e-09	1.22278e-07	2.82644	58.1055	0.483948	5.84037
ENSDARG00000028275	323424	sult1st1	sulfotransferase family 1, cytosolic sulfotransferase 1	5.20895e-09	1.22278e-07	1.10531	589.273	0.189254	5.84036
ENSDARG00000035882	436849	rida	reactive intermediate imine deaminase A homolog	5.27215e-09	1.2364e-07	1.32007	478.186	0.226103	5.83835
ENSDARG00000016337	564250	lctlb	lactase-like b	5.28809e-09	1.23873e-07	1.42435	249.028	0.243985	5.83784
ENSDARG00000007129	555229	slc6a16a	solute carrier family 6 member 16a	5.29238e-09	1.23873e-07	2.07698	119.075	0.355787	5.83771
ENSDARG00000101959	563876	etv1	ETS variant transcription factor 1	5.29935e-09	1.23915e-07	-1.25259	589.828	0.214578	-5.83749
ENSDARG00000041490	568656	LOC568656	type-4 ice-structuring protein LS-12	5.34137e-09	1.24776e-07	3.6407	46.8426	0.623816	5.83617
ENSDARG00000076566	558407	kank3	KN motif and ankyrin repeat domains 3	5.38589e-09	1.25693e-07	1.33919	388.112	0.229518	5.83479
ENSDARG00000036456	353362	anxa4	annexin A4	5.40049e-09	1.25912e-07	1.02878	1824.36	0.176331	5.83434
ENSDARG00000039459	100004382	qsox1	quiescin Q6 sulfhydryl oxidase 1	5.41905e-09	1.26205e-07	1.38227	254.875	0.236943	5.83376
ENSDARG00000054683	557162	prdm8b	PR domain containing 8b	5.50909e-09	1.27946e-07	-1.032	1204.03	0.176985	-5.83102
ENSDARG00000078550	100005569	zgc:194839	zgc:194839	5.65528e-09	1.31088e-07	2.33442	89.3105	0.400646	5.82664
ENSDARG00000063631	497398	vit	vitrin	5.90058e-09	1.3651e-07	1.30779	891.308	0.224723	5.81955
ENSDARG00000067719	568008	wwtr1	WW domain containing transcription regulator 1	5.95272e-09	1.37451e-07	2.1023	122.959	0.361339	5.81808
ENSDARG00000015404	393692	arl3l2	ADP ribosylation factor like GTPase 3, like 2	5.97346e-09	1.37797e-07	-1.19413	487.936	0.205266	-5.8175
ENSDARG00000095022	566298	thsd7ba	thrombospondin, type I, domain containing 7Ba	6.01816e-09	1.38571e-07	-1.11956	577.008	0.192488	-5.81625
ENSDARG00000006544	570839	c1qtnf6b	C1q and TNF related 6b	6.01855e-09	1.38571e-07	2.078	97.2191	0.357275	5.81624
ENSDARG00000071095	100149890	abi3bpb	ABI family, member 3 (NESH) binding protein b	6.1133e-09	1.40483e-07	1.04472	788.914	0.179701	5.81363
ENSDARG00000097160	101883152	cracdla	cracd like a	6.19353e-09	1.42054e-07	-1.63256	267.65	0.280921	-5.81145
ENSDARG00000025465	30201	spon2a	spondin 2a, extracellular matrix protein	6.25703e-09	1.43374e-07	1.62305	200.143	0.279367	5.80974
ENSDARG00000100095	353358	anxa1b	annexin A1b	6.29938e-09	1.44207e-07	1.36585	3933.61	0.235143	5.80861
ENSDARG00000004105	30746	tie1	tyrosine kinase with immunoglobulin-like and EGF-like domains 1	6.32352e-09	1.44621e-07	1.33256	304.568	0.229437	5.80797
ENSDARG00000079889	570807	phldb2a	pleckstrin homology-like domain, family B, member 2a	6.33249e-09	1.44688e-07	2.2844	122.351	0.393337	5.80773
ENSDARG00000068191	565617	cdh15	cadherin 15, type 1, M-cadherin (myotubule)	6.47263e-09	1.4775e-07	2.49254	152.616	0.429447	5.80406
ENSDARG00000040944	386628	ntd5	ntl-dependent gene 5	6.50145e-09	1.48266e-07	1.09951	513.747	0.189463	5.80332
ENSDARG00000059472	101885883	arhgap31	Rho GTPase activating protein 31	6.56236e-09	1.49513e-07	2.12188	134.512	0.365731	5.80176
ENSDARG00000103317	563346	capn5a	calpain 5a	6.66169e-09	1.51632e-07	1.55432	211.965	0.268021	5.79924
ENSDARG00000011618	557046	slc26a2	solute carrier family 26 member 2	6.90597e-09	1.57044e-07	1.3288	721.48	0.229372	5.7932
ENSDARG00000088514	794315	and1	actinodin1	6.91774e-09	1.57162e-07	1.59632	4598.43	0.275564	5.79291
ENSDARG00000011998	494090	bfsp2	beaded filament structural protein 2, phakinin	6.96975e-09	1.58194e-07	1.47229	2076.43	0.254209	5.79165
ENSDARG00000076299	NA	NA	NA	7.05554e-09	1.5999e-07	1.24495	329.706	0.215033	5.7896
ENSDARG00000055926	387257	foxi3a	forkhead box I3a	7.1246e-09	1.61251e-07	1.91233	140.614	0.330398	5.78796
ENSDARG00000030824	570012	esyt2a	extended synaptotagmin-like protein 2a	7.15102e-09	1.61697e-07	1.18542	432.22	0.20483	5.78734
ENSDARG00000036140	553474	crybgx	crystallin beta gamma X	7.16325e-09	1.61759e-07	1.43153	971.491	0.247368	5.78705
ENSDARG00000058180	563246	exoc3l4	exocyst complex component 3-like 4	7.1772e-09	1.61831e-07	2.58083	65.6269	0.445991	5.78672
ENSDARG00000101449	798791	grik5	glutamate receptor, ionotropic, kainate 5	7.19971e-09	1.62186e-07	-1.15107	574.273	0.198935	-5.7862
ENSDARG00000071212	553321	p3h1	prolyl 3-hydroxylase 1	7.27578e-09	1.63746e-07	1.24173	575.136	0.214667	5.78443
ENSDARG00000022689	405864	itgb1b.2	integrin, beta 1b.2	7.70726e-09	1.72808e-07	1.0443	620.478	0.180839	5.77474
ENSDARG00000070408	565038	ccnd2b	cyclin D2, b	7.72739e-09	1.72936e-07	2.14334	91.6663	0.371186	5.7743
ENSDARG00000100255	100148308	si:ch73-29l19.1	si:ch73-29l19.1	7.79258e-09	1.7407e-07	-1.28225	353.762	0.222117	-5.77288
ENSDARG00000061580	735248	kctd7	potassium channel tetramerization domain containing 7	7.89438e-09	1.7573e-07	-1.16141	518.45	0.20126	-5.7707
ENSDARG00000076221	100006523	fthl28	ferritin, heavy polypeptide-like 28	7.89618e-09	1.7573e-07	1.52934	253.78	0.265021	5.77066
ENSDARG00000096533	100499491	rltgr	RAMP-like triterpene glycoside receptor	8.04007e-09	1.78601e-07	1.70037	389.259	0.294814	5.76762
ENSDARG00000075622	100126020	zgc:174938	zgc:174938	8.20327e-09	1.82058e-07	1.05067	655.077	0.182274	5.76423
ENSDARG00000001968	571688	dock5	dedicator of cytokinesis 5	8.50675e-09	1.88445e-07	2.88433	65.6035	0.500918	5.7581
ENSDARG00000070148	554176	cygb2	cytoglobin 2	8.53249e-09	1.8884e-07	-1.18974	471.832	0.206638	-5.75759
ENSDARG00000106248	797812	lrfn2	leucine rich repeat and fibronectin type III domain containing 2	8.69679e-09	1.91986e-07	-1.15391	424.66	0.200527	-5.75437
ENSDARG00000019713	555218	oatx	organic anion transporter X	8.70138e-09	1.91986e-07	3.02476	51.3543	0.525654	5.75428
ENSDARG00000053684	321664	aldob	aldolase b, fructose-bisphosphate	8.70662e-09	1.91986e-07	1.60698	5341.26	0.279272	5.75417
ENSDARG00000100106	NA	NA	NA	8.903e-09	1.95956e-07	2.25004	82.6082	0.391284	5.7504
ENSDARG00000078701	796276	prdm13	PR domain containing 13	8.96793e-09	1.97204e-07	-1.31844	740.385	0.229327	-5.74918
ENSDARG00000012066	64698	dcn	decorin	9.644e-09	2.11296e-07	1.07966	4575.98	0.188197	5.73687
ENSDARG00000091511	552981	gpx7	glutathione peroxidase 7	9.68519e-09	2.11831e-07	1.34842	329.606	0.235074	5.73615
ENSDARG00000005216	567225	megf6	multiple EGF like domains 6	9.95122e-09	2.17234e-07	2.66791	62.0456	0.465477	5.73156
ENSDARG00000091801	569051	serpinb14	serpin peptidase inhibitor, clade B (ovalbumin), member 14	1.00837e-08	2.19927e-07	1.73549	481.781	0.302914	5.72931
ENSDARG00000034210	555536	si:dkey-240h12.4	si:dkey-240h12.4	1.02065e-08	2.21999e-07	1.81592	151.355	0.317066	5.72726
ENSDARG00000074869	799862	si:ch1073-291c23.2	si:ch1073-291c23.2	1.0347e-08	2.24487e-07	1.17385	478.778	0.205041	5.72494
ENSDARG00000035648	402999	irx4a	iroquois homeobox 4a	1.0349e-08	2.24487e-07	-1.18986	568.293	0.20784	-5.72491
ENSDARG00000059163	30735	rbp3	retinol binding protein 3	1.0391e-08	2.25194e-07	-1.273	2746.57	0.222389	-5.72422
ENSDARG00000100869	100333702	adcy9	adenylate cyclase 9	1.07357e-08	2.32246e-07	2.6424	106.87	0.462064	5.71868
ENSDARG00000058409	564183	hce2l1	high choriolytic enzyme 2-like 1	1.09415e-08	2.36272e-07	5.70117	38.2612	0.997503	5.71545
ENSDARG00000033307	324215	igf2b	insulin-like growth factor 2b	1.11796e-08	2.40979e-07	1.02825	603.347	0.180023	5.71179
ENSDARG00000089310	436841	gc	GC vitamin D binding protein	1.13677e-08	2.44595e-07	3.17848	82.8322	0.556753	5.70895
ENSDARG00000018404	352912	krt18a.1	keratin 18a, tandem duplicate 1	1.1687e-08	2.51239e-07	1.31051	4507.91	0.229743	5.70423
ENSDARG00000071475	64265	aox5	aldehyde oxidase 5	1.18849e-08	2.55264e-07	1.3068	558.064	0.229208	5.70137
ENSDARG00000031316	553611	six6b	SIX homeobox 6b	1.21193e-08	2.59603e-07	-1.02931	1035.23	0.180644	-5.69804
ENSDARG00000058969	559157	cntnap2a	contactin associated protein 2a	1.2224e-08	2.61611e-07	-1.02147	1228.27	0.179313	-5.69657
ENSDARG00000055595	559018	clul1	clusterin-like 1 (retinal)	1.24304e-08	2.64848e-07	-3.95053	42.16	0.693841	-5.69372
ENSDARG00000028552	570173	plppr3b	phospholipid phosphatase related 3b	1.245e-08	2.65029e-07	-1.0026	687.89	0.176097	-5.69345
ENSDARG00000079049	558337	cercam	cerebral endothelial cell adhesion molecule	1.25269e-08	2.66356e-07	1.37113	240.772	0.24087	5.6924
ENSDARG00000037943	550361	cpt1a2b	carnitine palmitoyltransferase 1A2b	1.25965e-08	2.67436e-07	2.31582	115.288	0.406895	5.69145
ENSDARG00000078508	569039	kcp	kielin cysteine rich BMP regulator	1.26475e-08	2.68281e-07	1.79303	149.035	0.315077	5.69076
ENSDARG00000026348	492476	csad	cysteine sulfinic acid decarboxylase	1.29324e-08	2.736e-07	1.52966	203.855	0.268977	5.68696
ENSDARG00000044895	791822	fmoda	fibromodulin a	1.3309e-08	2.81318e-07	1.05884	3494.68	0.186349	5.68205
ENSDARG00000041098	100002200	barx2	BARX homeobox 2	1.34856e-08	2.84549e-07	1.88774	119.96	0.332361	5.6798
ENSDARG00000032795	559126	pgap6	post-glycosylphosphatidylinositol attachment to proteins 6	1.36408e-08	2.87572e-07	1.49959	197.987	0.264114	5.67784
ENSDARG00000045936	60639	pax6b	paired box 6b	1.36786e-08	2.88115e-07	-1.04834	2230.48	0.184652	-5.67736
ENSDARG00000032932	402957	cnksr1	connector enhancer of kinase suppressor of Ras 1	1.39571e-08	2.93724e-07	1.50811	189.635	0.265798	5.67391
ENSDARG00000076844	794783	plin6	perilipin 6	1.42099e-08	2.98782e-07	1.39816	224.27	0.246552	5.67084
ENSDARG00000012467	797346	spint1b	serine peptidase inhibitor, Kunitz type 1 b	1.48432e-08	3.11551e-07	1.04175	635.356	0.183946	5.66337
ENSDARG00000093342	101882577	si:ch211-13f8.1	si:ch211-13f8.1	1.48729e-08	3.11901e-07	-1.39374	253.05	0.246112	-5.66302
ENSDARG00000061231	562116	tinagl1	tubulointerstitial nephritis antigen-like 1	1.54201e-08	3.22531e-07	2.21077	78.5025	0.390815	5.65682
ENSDARG00000078828	563766	npb	neuropeptide B	1.54728e-08	3.2307e-07	-1.29715	319.176	0.22933	-5.65624
ENSDARG00000056532	569338	serinc2	serine incorporator 2	1.55896e-08	3.24943e-07	1.03489	781.819	0.183006	5.65495
ENSDARG00000040046	494038	snai2	snail family zinc finger 2	1.56327e-08	3.25559e-07	1.0354	786.543	0.183111	5.65447
ENSDARG00000040432	117509	klf2b	Kruppel-like factor 2b	1.60063e-08	3.3305e-07	1.16295	893.137	0.205818	5.65041
ENSDARG00000068242	568211	cngb1a	cyclic nucleotide gated channel subunit beta 1a	1.60797e-08	3.34288e-07	-1.24645	338.204	0.220624	-5.64963
ENSDARG00000069425	541432	hsbp1a	heat shock factor binding protein 1a	1.63068e-08	3.38423e-07	-1.06728	1592.96	0.188992	-5.64721
ENSDARG00000032617	393347	fgfrl1a	fibroblast growth factor receptor like 1a	1.64865e-08	3.41856e-07	1.11369	962.03	0.197277	5.64533
ENSDARG00000061093	566287	phldb1a	pleckstrin homology-like domain, family B, member 1a	1.6602e-08	3.43954e-07	1.45446	268.557	0.257695	5.64413
ENSDARG00000112772	NA	NA	NA	1.69003e-08	3.4923e-07	-1.12852	541.047	0.200054	-5.64106
ENSDARG00000069559	100538303	muc13a	mucin 13a, cell surface associated	1.72568e-08	3.55676e-07	1.94976	274.361	0.345857	5.63747
ENSDARG00000024847	100006366	col5a2b	collagen, type V, alpha 2b	1.73641e-08	3.57582e-07	2.55123	67.6515	0.452635	5.6364
ENSDARG00000091013	NA	NA	NA	1.74796e-08	3.59651e-07	1.57897	222.993	0.280195	5.63526
ENSDARG00000056767	564266	itgb3a	integrin beta 3a	1.75191e-08	3.60154e-07	2.21987	384.57	0.393952	5.63487
ENSDARG00000102441	30741	ctnna1	catenin (cadherin-associated protein), alpha 1	1.80806e-08	3.70745e-07	1.00678	2042.34	0.178841	5.62943
ENSDARG00000031649	751721	sst7	somatostatin family member 7	1.83001e-08	3.74606e-07	-1.15285	466.443	0.204866	-5.62735
ENSDARG00000110291	NA	NA	NA	1.86615e-08	3.81678e-07	-1.17118	390.554	0.208247	-5.62397
ENSDARG00000054794	541487	plcxd3	phosphatidylinositol-specific phospholipase C, X domain containing 3	1.87978e-08	3.84139e-07	-1.07274	693.267	0.190787	-5.62272
ENSDARG00000007412	100321338	slc2a1b	solute carrier family 2 member 1b	1.88733e-08	3.85353e-07	1.39277	309.798	0.247734	5.62202
ENSDARG00000101814	102216338	lpar3	lysophosphatidic acid receptor 3	1.96791e-08	4.00783e-07	2.43873	74.136	0.434339	5.6148
ENSDARG00000055398	79375	foxc1b	forkhead box C1b	1.97096e-08	4.00881e-07	1.23949	521.94	0.220765	5.61453
ENSDARG00000105411	334459	si:ch211-113d11.5	si:ch211-113d11.5	1.98005e-08	4.0223e-07	3.24096	55.4978	0.577326	5.61374
ENSDARG00000041483	570587	paqr6	progestin and adipoQ receptor family member VI	2.01216e-08	4.08408e-07	1.76014	346.938	0.313698	5.61095
ENSDARG00000104359	494158	anxa1c	annexin A1c	2.03253e-08	4.11845e-07	1.12648	1782.43	0.200828	5.60921
ENSDARG00000018069	436597	rdh12	retinol dehydrogenase 12	2.04073e-08	4.12808e-07	-1.05286	627.259	0.187725	-5.60851
ENSDARG00000043317	30256	kita	KIT proto-oncogene, receptor tyrosine kinase a	2.0452e-08	4.13365e-07	1.73809	133.205	0.309923	5.60813
ENSDARG00000045522	557032	acot15	acyl-CoA thioesterase 15	2.0707e-08	4.17464e-07	1.84546	193.501	0.329195	5.60599
ENSDARG00000002576	393671	cabp5a	calcium binding protein 5a	2.08468e-08	4.19577e-07	-1.53765	189.69	0.274344	-5.60482
ENSDARG00000038643	64607	alas2	aminolevulinate, delta-, synthase 2	2.11303e-08	4.24215e-07	1.24445	324.201	0.222125	5.60248
ENSDARG00000090072	100538219	krtcap3	keratinocyte associated protein 3	2.12956e-08	4.27176e-07	1.35305	314.032	0.241567	5.60113
ENSDARG00000063187	767778	agpat5	1-acylglycerol-3-phosphate O-acyltransferase 5 (lysophosphatidic acid acyltransferase, epsilon)	2.14004e-08	4.28603e-07	1.08916	466.86	0.194483	5.60028
ENSDARG00000103322	100000389	si:ch73-347e22.8	si:ch73-347e22.8	2.14025e-08	4.28603e-07	1.12859	449.262	0.201525	5.60026
ENSDARG00000096654	NA	NA	NA	2.15414e-08	4.31025e-07	1.64159	159.948	0.293185	5.59914
ENSDARG00000037186	792712	tpbgb	trophoblast glycoprotein b	2.16807e-08	4.33452e-07	1.73377	136.776	0.30971	5.59803
ENSDARG00000076508	569768	grm8b	glutamate receptor, metabotropic 8b	2.17454e-08	4.34021e-07	-1.1538	385.282	0.206128	-5.59751
ENSDARG00000068484	NA	NA	NA	2.18921e-08	4.36587e-07	-1.11514	538.44	0.199262	-5.59634
ENSDARG00000055740	100003493	march9	membrane-associated ring finger (C3HC4) 9	2.23262e-08	4.44504e-07	-1.00717	697.475	0.180079	-5.59294
ENSDARG00000004301	336933	rhogb	ras homolog family member Gb	2.2388e-08	4.45365e-07	1.43679	221.239	0.256915	5.59246
ENSDARG00000009637	572207	rcvrn3	recoverin 3	2.25668e-08	4.4855e-07	-1.1765	9534.01	0.210424	-5.59108
ENSDARG00000042753	567046	cts12	cathepsin 12	2.2837e-08	4.53546e-07	2.31952	74.6966	0.415014	5.58901
ENSDARG00000105060	393761	rdh8b	retinol dehydrogenase 8b	2.32585e-08	4.61152e-07	-1.19495	382.665	0.213926	-5.58583
ENSDARG00000043673	563117	si:dkey-174m14.3	si:dkey-174m14.3	2.32937e-08	4.6147e-07	-1.16337	680.944	0.208281	-5.58557
ENSDARG00000014340	386994	rab11al	RAB11a, member RAS oncogene family, like	2.34381e-08	4.63565e-07	1.82914	321.823	0.327539	5.58449
ENSDARG00000043242	568321	si:dkey-222f2.1	si:dkey-222f2.1	2.48034e-08	4.88956e-07	1.10763	959.951	0.198691	5.57465
ENSDARG00000102241	449685	zgc:136410	zgc:136410	2.56114e-08	5.03642e-07	3.09933	45.9126	0.556526	5.56906
ENSDARG00000022309	324023	dspa	desmoplakin a	2.64046e-08	5.1839e-07	1.30873	2070.12	0.235224	5.56374
ENSDARG00000022971	100005538	epha6	eph receptor A6	2.65598e-08	5.2101e-07	-1.12679	544.913	0.202561	-5.56272
ENSDARG00000070843	562799	arid3a	AT rich interactive domain 3A (BRIGHT-like)	2.67651e-08	5.24609e-07	1.90401	104.096	0.342362	5.56138
ENSDARG00000055731	100001340	si:dkeyp-69e1.8	si:dkeyp-69e1.8	2.77419e-08	5.42867e-07	1.53549	167.73	0.27641	5.55512
ENSDARG00000078657	101885825	fndc10	fibronectin type III domain containing 10	2.80009e-08	5.47043e-07	-1.09727	468.631	0.197582	-5.5535
ENSDARG00000040298	322543	apoa4b.1	apolipoprotein A-IV b, tandem duplicate 1	2.84247e-08	5.53624e-07	3.23999	2254.87	0.583689	5.55087
ENSDARG00000078647	450018	samsn1b	SAM domain, SH3 domain and nuclear localisation signals 1b	2.843e-08	5.53624e-07	-1.73286	160.059	0.312179	-5.55084
ENSDARG00000074321	386763	tead3a	TEA domain family member 3 a	2.8479e-08	5.5374e-07	1.96984	123.609	0.354892	5.55054
ENSDARG00000054060	564098	pof1b	POF1B actin binding protein	2.85961e-08	5.55506e-07	1.27912	1369.7	0.23048	5.54982
ENSDARG00000030832	557476	otofa	otoferlin a	2.88564e-08	5.60108e-07	-1.09413	538.887	0.197203	-5.54824
ENSDARG00000102908	100534674	il16	interleukin 16	2.89277e-08	5.61038e-07	1.37105	277.09	0.247134	5.54781
ENSDARG00000007982	393545	onecut1	one cut homeobox 1	2.91521e-08	5.64934e-07	-1.18663	332.92	0.213944	-5.54645
ENSDARG00000094809	550363	ms4a17a.11	membrane-spanning 4-domains, subfamily A, member 17A.11	2.9624e-08	5.73153e-07	1.88311	124.936	0.339687	5.54364
ENSDARG00000006112	393849	myof	myoferlin	3.00483e-08	5.80426e-07	1.11698	605.826	0.20158	5.54115
ENSDARG00000100560	568464	zfpm2b	zinc finger protein, FOG family member 2b	3.05475e-08	5.89119e-07	-1.06174	749.253	0.191709	-5.53827
ENSDARG00000079665	568637	gpr158b	G protein-coupled receptor 158b	3.08022e-08	5.93554e-07	-1.39683	310.827	0.25228	-5.53682
ENSDARG00000057000	553431	camkvl	CaM kinase-like vesicle-associated, like	3.10336e-08	5.96577e-07	-1.16821	482.22	0.211039	-5.5355
ENSDARG00000075931	447860	acsl5	acyl-CoA synthetase long chain family member 5	3.11103e-08	5.97572e-07	1.8593	109.095	0.335913	5.53507
ENSDARG00000103271	335008	pla2g15	phospholipase A2, group XV	3.1175e-08	5.98336e-07	1.02888	1365.71	0.185896	5.53471
ENSDARG00000078151	NA	NA	NA	3.14648e-08	6.03415e-07	-1.18087	370.109	0.21342	-5.53308
ENSDARG00000105109	NA	NA	NA	3.15599e-08	6.04755e-07	-1.17969	388.711	0.213227	-5.53256
ENSDARG00000030078	393547	glipr1b	GLI pathogenesis-related 1b	3.22994e-08	6.17939e-07	-1.1066	431.33	0.200163	-5.52849
ENSDARG00000060526	777717	bmp3	bone morphogenetic protein 3	3.26098e-08	6.2338e-07	2.2174	173.254	0.401207	5.52681
ENSDARG00000097826	100005128	si:dkey-239b22.2	si:dkey-239b22.2	3.26399e-08	6.23458e-07	1.54113	765.534	0.278855	5.52665
ENSDARG00000041869	559725	tnfrsf19	tumor necrosis factor receptor superfamily, member 19	3.2974e-08	6.29339e-07	1.23257	526.067	0.223095	5.52486
ENSDARG00000078468	565888	fap	fibroblast activation protein, alpha	3.34724e-08	6.38343e-07	1.20365	853.772	0.217964	5.52223
ENSDARG00000045145	541382	shisa9a	shisa family member 9a	3.36383e-08	6.40999e-07	-1.10823	473.998	0.200718	-5.52136
ENSDARG00000078615	101885715	LOC101885715	inactive ubiquitin carboxyl-terminal hydrolase 53-like	3.36877e-08	6.41431e-07	1.40023	240.967	0.253615	5.5211
ENSDARG00000103330	100334029	si:ch73-236c18.5	si:ch73-236c18.5	3.37213e-08	6.41561e-07	-3.36512	40.4596	0.60952	-5.52093
ENSDARG00000032623	325356	rcan3	regulator of calcineurin 3	3.3987e-08	6.46103e-07	-1.05067	1373.86	0.190355	-5.51955
ENSDARG00000045574	567234	lrmp	lymphoid-restricted membrane protein	3.46159e-08	6.57047e-07	-1.22962	406.943	0.222905	-5.51633
ENSDARG00000031126	570510	notum1a	notum, palmitoleoyl-protein carboxylesterase a	3.46384e-08	6.57047e-07	2.06682	93.7102	0.374681	5.51621
ENSDARG00000111458	NA	NA	NA	3.46449e-08	6.57047e-07	-1.43115	1044.12	0.259445	-5.51618
ENSDARG00000070781	378444	gjd2b	gap junction protein delta 2b	3.46863e-08	6.57314e-07	-1.16377	439.173	0.210982	-5.51597
ENSDARG00000041205	568985	slc6a1l	solute carrier family 6 member 1, like	3.49044e-08	6.60924e-07	-1.76994	160.547	0.32094	-5.51487
ENSDARG00000061191	563283	plekho1a	pleckstrin homology domain containing, family O member 1a	3.51093e-08	6.63757e-07	-1.09916	431.696	0.199345	-5.51384
ENSDARG00000104231	101882119	opn9	opsin 9	3.54839e-08	6.7031e-07	-1.55993	429.561	0.283007	-5.51197
ENSDARG00000067507	568933	kctd8	potassium channel tetramerization domain containing 8	3.55555e-08	6.71135e-07	-1.09081	593.489	0.197911	-5.51162
ENSDARG00000039099	503710	aep1	aerolysin-like protein	3.61014e-08	6.80903e-07	1.4877	3242.88	0.270053	5.50893
ENSDARG00000092379	101882064	si:dkeyp-51b9.3	si:dkeyp-51b9.3	3.65635e-08	6.88536e-07	-8.62302	37.3214	1.56592	-5.50669
ENSDARG00000070726	567242	cnga3a	cyclic nucleotide gated channel subunit alpha 3a	3.72552e-08	6.99913e-07	-1.02193	578.547	0.185692	-5.50339
ENSDARG00000016460	796410	fut9a	fucosyltransferase 9a	3.7337e-08	7.00901e-07	-1.19803	715.367	0.217704	-5.50301
ENSDARG00000070916	402784	dnajc27	DnaJ (Hsp40) homolog, subfamily C, member 27	3.7482e-08	7.03074e-07	-1.00324	849.088	0.18233	-5.50232
ENSDARG00000055240	560486	xdh	xanthine dehydrogenase	3.76289e-08	7.05278e-07	1.81544	165.146	0.329982	5.50163
ENSDARG00000019808	373136	evpla	envoplakin a	3.81272e-08	7.13503e-07	1.07723	2099.25	0.195884	5.49931
ENSDARG00000070480	335616	agr2	anterior gradient 2	3.83538e-08	7.16625e-07	1.28162	1041.34	0.233095	5.49827
ENSDARG00000006456	393284	pdgfrl	platelet-derived growth factor receptor-like	3.91268e-08	7.29363e-07	1.38184	733.672	0.251483	5.49475
ENSDARG00000036864	359838	slc34a2b	solute carrier family 34 member 2b	3.92113e-08	7.30372e-07	1.37566	211.724	0.250376	5.49437
ENSDARG00000032951	564177	nrbp2a	nuclear receptor binding protein 2a	4.01188e-08	7.46117e-07	1.24267	328.492	0.226339	5.49033
ENSDARG00000055493	436585	hic1	hypermethylated in cancer 1	4.01655e-08	7.46407e-07	2.3415	74.385	0.426493	5.49012
ENSDARG00000033251	447908	osbpl3a	oxysterol binding protein-like 3a	4.20232e-08	7.79721e-07	1.30513	248.537	0.238069	5.48213
ENSDARG00000052118	101886605	adamtsl5	ADAMTS like 5	4.2556e-08	7.88511e-07	1.82033	129.349	0.332183	5.4799
ENSDARG00000024278	402841	adh8b	alcohol dehydrogenase 8b	4.25627e-08	7.88511e-07	1.19324	1504.95	0.217749	5.47987
ENSDARG00000046019	792194	snai1b	snail family zinc finger 1b	4.30646e-08	7.96579e-07	1.20808	337.278	0.220541	5.4778
ENSDARG00000069377	NA	NA	NA	4.39958e-08	8.1239e-07	1.51473	183.055	0.276712	5.47401
ENSDARG00000038742	100141334	rbp1.2	retinol binding protein 1, cellular, tandem duplicate 2	4.40209e-08	8.1239e-07	-1.614	258.922	0.294852	-5.47391
ENSDARG00000007576	553473	crybb1l1	crystallin, beta B1, like 1	4.43753e-08	8.17672e-07	1.24697	20515.2	0.227862	5.47249
ENSDARG00000037852	492796	zgc:101663	zgc:101663	4.48624e-08	8.25595e-07	1.27827	422.258	0.233664	5.47056
ENSDARG00000051809	767681	btr12	bloodthirsty-related gene family, member 12	4.5698e-08	8.40107e-07	1.53292	249.43	0.28038	5.46729
ENSDARG00000061149	568997	nrn1lb	neuritin 1-like b	4.64744e-08	8.52421e-07	-1.55091	179.397	0.283826	-5.4643
ENSDARG00000044485	572527	sall4	spalt-like transcription factor 4	4.66635e-08	8.55236e-07	1.2649	287.734	0.231515	5.46358
ENSDARG00000018179	266753	acvrl1	activin A receptor like type 1	4.73541e-08	8.67231e-07	1.08164	427.826	0.198067	5.46097
ENSDARG00000070394	556744	uroc1	urocanate hydratase 1	4.74458e-08	8.68247e-07	2.70221	98.4108	0.494853	5.46063
ENSDARG00000101243	100333095	LOC100333095	E3 ubiquitin-protein ligase RBBP6-like	4.79631e-08	8.76377e-07	-1.50517	235.497	0.275738	-5.4587
ENSDARG00000057879	553311	p3h3	prolyl 3-hydroxylase 3	4.81557e-08	8.79226e-07	1.22639	313.614	0.224696	5.45799
ENSDARG00000003994	798433	syt9a	synaptotagmin IXa	4.82227e-08	8.7978e-07	-1.09211	885.844	0.200103	-5.45774
ENSDARG00000018478	79378	agxtb	alanine--glyoxylate and serine--pyruvate aminotransferase b	4.87428e-08	8.88593e-07	2.46492	216.142	0.451794	5.45584
ENSDARG00000024829	30234	tnn	tenascin N	5.08339e-08	9.25308e-07	1.13586	6567.28	0.208476	5.44837
ENSDARG00000026376	568448	aco1	aconitase 1, soluble	5.15439e-08	9.36182e-07	1.53728	394.209	0.282281	5.4459
ENSDARG00000104775	100333489	ly6m2	lymphocyte antigen 6 family member M2	5.18035e-08	9.39423e-07	3.71964	45.997	0.683129	5.44501
ENSDARG00000102100	100286774	mrc1a	mannose receptor, C type 1a	5.18839e-08	9.40141e-07	2.41924	64.1211	0.444328	5.44473
ENSDARG00000089094	558930	si:dkey-160o24.3	si:dkey-160o24.3	5.34173e-08	9.67048e-07	2.28305	74.5425	0.419714	5.43954
ENSDARG00000003326	797409	cacng5a	calcium channel, voltage-dependent, gamma subunit 5a	5.34494e-08	9.67048e-07	-1.38195	204.473	0.254061	-5.43944
ENSDARG00000088332	100006399	alx4a	ALX homeobox 4a	5.40887e-08	9.7714e-07	1.15229	495.193	0.211923	5.43732
ENSDARG00000052705	797838	pkp1b	plakophilin 1b	5.42815e-08	9.79886e-07	1.40405	421.423	0.258255	5.43668
ENSDARG00000019845	550568	pdlim1	PDZ and LIM domain 1 (elfin)	5.53995e-08	9.99315e-07	1.09597	797.122	0.201724	5.43305
ENSDARG00000041685	100006782	si:dkey-105h12.2	si:dkey-105h12.2	5.55335e-08	1.00098e-06	2.1859	91.3501	0.402365	5.43262
ENSDARG00000058799	393530	mybpha	myosin binding protein Ha	5.8205e-08	1.04599e-06	1.14507	488.03	0.211103	5.42423
ENSDARG00000002401	678540	gale	UDP-galactose-4-epimerase	5.94585e-08	1.06772e-06	1.00636	622.195	0.18566	5.42042
ENSDARG00000045095	445109	elac1	elaC ribonuclease Z 1	6.05331e-08	1.08539e-06	-1.11938	416.716	0.206633	-5.41722
ENSDARG00000058366	561722	si:dkey-222f8.3	si:dkey-222f8.3	6.17792e-08	1.1069e-06	1.06979	670.077	0.197613	5.41357
ENSDARG00000099616	NA	NA	NA	6.20808e-08	1.11148e-06	-1.24588	335.263	0.230176	-5.4127
ENSDARG00000076547	336563	wu:fb13g09	wu:fb13g09	6.31401e-08	1.12876e-06	1.45633	415.448	0.269208	5.40967
ENSDARG00000021584	327429	cntn5	contactin 5	6.33833e-08	1.13226e-06	-1.04224	677.715	0.192688	-5.40898
ENSDARG00000052741	557072	card11	caspase recruitment domain family, member 11	6.43114e-08	1.14713e-06	2.1573	74.8507	0.399029	5.40638
ENSDARG00000016718	565793	mmp11b	matrix metallopeptidase 11b	6.64476e-08	1.18172e-06	2.32061	198.116	0.429701	5.40052
ENSDARG00000032482	798260	si:dkey-40c11.2	si:dkey-40c11.2	6.70996e-08	1.19243e-06	1.17681	362.279	0.217978	5.39877
ENSDARG00000092970	566329	tmsb2	thymosin beta 2	6.73486e-08	1.19586e-06	-1.02208	1969.78	0.189341	-5.3981
ENSDARG00000053896	100038803	slc30a1b	solute carrier family 30 member 1b	6.73919e-08	1.19586e-06	2.58784	65.4879	0.479408	5.39799
ENSDARG00000030417	100149562	pkd1a	polycystic kidney disease 1a	6.90133e-08	1.2222e-06	1.66661	130.214	0.308991	5.39372
ENSDARG00000075016	100330435	apobb.2	apolipoprotein Bb, tandem duplicate 2	6.90804e-08	1.2222e-06	2.93547	50.4058	0.544256	5.39355
ENSDARG00000094388	NA	NA	NA	7.02466e-08	1.24101e-06	-1.47563	188.225	0.273745	-5.39054
ENSDARG00000102888	791773	gpr39	G protein-coupled receptor 39	7.04651e-08	1.24395e-06	2.11513	109.103	0.392419	5.38998
ENSDARG00000108781	103909003	c17h14orf132	chromosome 17 C14orf132 homolog	7.06971e-08	1.24713e-06	-1.54105	168.023	0.285942	-5.38939
ENSDARG00000039516	445102	c8a	complement component 8, alpha polypeptide	7.17521e-08	1.26481e-06	2.5543	79.5216	0.474184	5.38673
ENSDARG00000075126	563965	si:dkey-84j12.1	si:dkey-84j12.1	7.26928e-08	1.28045e-06	-1.05767	574.025	0.196433	-5.38438
ENSDARG00000061021	100000787	fhip1aa	FHF complex subunit HOOK interacting protein 1Aa	7.38986e-08	1.30073e-06	1.47188	276.672	0.27351	5.38142
ENSDARG00000010032	559138	cmtm7	CKLF-like MARVEL transmembrane domain containing 7	7.46488e-08	1.31298e-06	1.19168	298.025	0.221519	5.37961
ENSDARG00000104384	100536841	agbl1	ATP/GTP binding protein like 1	7.5554e-08	1.32792e-06	1.5944	217.77	0.296499	5.37744
ENSDARG00000116586	NA	NA	NA	7.56381e-08	1.32843e-06	1.14324	441.443	0.212608	5.37724
ENSDARG00000098051	557053	opn6b	opsin 6, group member b	7.81785e-08	1.37004e-06	-1.52853	229.129	0.284575	-5.37128
ENSDARG00000078696	100001241	synpo2lb	synaptopodin 2-like b	8.13368e-08	1.41978e-06	1.27906	357.849	0.238447	5.36414
ENSDARG00000035131	436743	surf4l	surfeit 4, like	8.55178e-08	1.48995e-06	1.14261	433.18	0.21337	5.35508
ENSDARG00000115902	326761	lnpa	limb and neural patterns a	8.61181e-08	1.49932e-06	1.48753	185.317	0.277844	5.35382
ENSDARG00000058960	572364	otol1b	otolin 1b	8.76933e-08	1.52563e-06	4.60584	29.611	0.860819	5.35054
ENSDARG00000102885	553276	rsu1	Ras suppressor protein 1	8.81525e-08	1.53251e-06	2.18179	181.538	0.407842	5.34959
ENSDARG00000004445	568406	grm5a	glutamate receptor, metabotropic 5a	8.86606e-08	1.54023e-06	-1.43034	258.385	0.267426	-5.34855
ENSDARG00000055647	338307	ftr82	finTRIM family, member 82	8.88693e-08	1.54274e-06	1.02501	472.606	0.191658	5.34813
ENSDARG00000059841	558857	exosc1	exosome component 1	8.93934e-08	1.55071e-06	1.2417	319.148	0.232221	5.34706
ENSDARG00000030092	406344	tram2	translocation associated membrane protein 2	9.02581e-08	1.56458e-06	1.25939	348.502	0.235606	5.34532
ENSDARG00000056995	30273	snai1a	snail family zinc finger 1a	9.42495e-08	1.62906e-06	1.16601	344.479	0.218456	5.33748
ENSDARG00000069607	793007	zgc:162331	zgc:162331	9.58447e-08	1.65435e-06	-1.28715	245.643	0.241291	-5.33443
ENSDARG00000002642	378838	sh3gl1b	SH3-domain GRB2-like 1b	9.68232e-08	1.66874e-06	1.13811	348.686	0.213426	5.33259
ENSDARG00000030750	561083	LOC561083	gamma-aminobutyric acid receptor subunit rho-3-like	9.69351e-08	1.66947e-06	-1.69802	207.171	0.318436	-5.33238
ENSDARG00000079266	567676	foxe1	forkhead box E1	9.75379e-08	1.67864e-06	2.08172	82.3714	0.390474	5.33125
ENSDARG00000058603	100147894	jph1a	junctophilin 1a	9.83099e-08	1.68951e-06	1.52294	248.801	0.28574	5.32982
ENSDARG00000061835	560177	zpld1a	zona pellucida-like domain containing 1a	9.96833e-08	1.71066e-06	2.52407	58.3493	0.473799	5.3273
ENSDARG00000002507	572348	itga10	integrin, alpha 10	1.02084e-07	1.74858e-06	1.7061	156.607	0.320517	5.32297
ENSDARG00000035552	503772	agtr2	angiotensin II receptor, type 2	1.02203e-07	1.74889e-06	1.50549	207.99	0.28284	5.32276
ENSDARG00000074535	101884914	si:ch211-170a17.1	si:ch211-170a17.1	1.02384e-07	1.75074e-06	-1.06712	595.841	0.200494	-5.32244
ENSDARG00000079756	565111	peak1	pseudopodium-enriched atypical kinase 1	1.02821e-07	1.75527e-06	1.69397	124.968	0.318317	5.32167
ENSDARG00000087426	562078	si:ch211-151p13.8	si:ch211-151p13.8	1.02868e-07	1.75527e-06	-1.15336	794.604	0.216733	-5.32158
ENSDARG00000005716	557997	olfml2ba	olfactomedin-like 2Ba	1.03273e-07	1.76093e-06	2.07298	82.0466	0.389594	5.32087
ENSDARG00000058601	553702	gdap1	ganglioside induced differentiation associated protein 1	1.03528e-07	1.76402e-06	-1.08886	425.867	0.204657	-5.32042
ENSDARG00000059123	555443	plcd1a	phospholipase C, delta 1a	1.04504e-07	1.77813e-06	1.03576	789.594	0.194739	5.31871
ENSDARG00000094181	559364	shroom1	shroom family member 1	1.05957e-07	1.80038e-06	2.37869	62.3029	0.447442	5.3162
ENSDARG00000086786	550360	mfsd10	major facilitator superfamily domain containing 10	1.06743e-07	1.81108e-06	1.58373	139.263	0.297982	5.31485
ENSDARG00000055388	553699	vtna	vitronectin a	1.0861e-07	1.83887e-06	2.43789	89.0115	0.458966	5.31169
ENSDARG00000094451	556399	cfp	complement factor properdin	1.0926e-07	1.84856e-06	1.39556	199.471	0.262788	5.31061
ENSDARG00000068787	798635	slc6a17	solute carrier family 6 member 17	1.13349e-07	1.91503e-06	-1.38718	578.584	0.261538	-5.30391
ENSDARG00000059049	564690	zgc:174904	zgc:174904	1.14663e-07	1.93316e-06	2.28953	78.1471	0.43184	5.30181
ENSDARG00000061921	558007	gltpa	glycolipid transfer protein a	1.15148e-07	1.93861e-06	1.54892	151.781	0.292193	5.30104
ENSDARG00000110596	NA	NA	NA	1.15494e-07	1.94308e-06	3.26135	43.6904	0.615293	5.30049
ENSDARG00000019418	564522	kcnj2a	potassium inwardly rectifying channel subfamily J member 2a	1.16629e-07	1.95941e-06	1.78529	106.343	0.336929	5.2987
ENSDARG00000097535	101886869	si:ch211-252f13.5	si:ch211-252f13.5	1.16961e-07	1.96363e-06	3.33515	51.0008	0.629489	5.29818
ENSDARG00000061974	100034503	grhl2b	grainyhead-like transcription factor 2b	1.17221e-07	1.96661e-06	1.39204	282.258	0.26276	5.29778
ENSDARG00000094263	NA	NA	NA	1.18091e-07	1.97982e-06	-1.34151	401.558	0.253286	-5.29643
ENSDARG00000008861	393794	tfap2e	transcription factor AP-2 epsilon	1.19308e-07	1.99743e-06	-1.0485	1271.29	0.198033	-5.29455
ENSDARG00000099772	100334923	si:ch73-302a4.4	si:ch73-302a4.4	1.21147e-07	2.02539e-06	-1.66857	152.508	0.315316	-5.29176
ENSDARG00000086746	100333321	prodha	proline dehydrogenase (oxidase) 1a	1.21582e-07	2.03125e-06	1.18122	299.293	0.223247	5.2911
ENSDARG00000105420	NA	NA	NA	1.23089e-07	2.05356e-06	-1.73138	113.991	0.327364	-5.28885
ENSDARG00000117283	NA	NA	NA	1.23888e-07	2.06546e-06	-1.06963	464.068	0.202289	-5.28766
ENSDARG00000103052	550289	pcyox1	prenylcysteine oxidase 1	1.26889e-07	2.10672e-06	1.6472	157.298	0.311776	5.28328
ENSDARG00000101861	562304	cyp2k19	cytochrome P450, family 2, subfamily k, polypeptide 19	1.35309e-07	2.23261e-06	2.13132	88.0127	0.40431	5.27151
ENSDARG00000045811	101887010	lrtm2b	leucine-rich repeats and transmembrane domains 2b	1.37454e-07	2.26487e-06	-1.29654	221.048	0.246086	-5.26862
ENSDARG00000112644	407706	st6galnac	ST6 (alpha-N-acetyl-neuraminyl-2,3-beta-galactosyl-1,3)-N-acetylgalactosaminide alpha-2,6-sialyltransferase	1.39947e-07	2.29964e-06	1.07263	427.698	0.203716	5.26532
ENSDARG00000097706	101885944	birc6-as2	birc6 antisense RNA 2	1.44585e-07	2.36936e-06	-1.04094	570.635	0.197924	-5.25932
ENSDARG00000099923	777616	zgc:154054	zgc:154054	1.4582e-07	2.38797e-06	1.0394	658.092	0.197689	5.25776
ENSDARG00000079317	567965	dlc1	DLC1 Rho GTPase activating protein	1.48438e-07	2.42753e-06	1.31959	239.574	0.251135	5.25449
ENSDARG00000076361	100333855	LOC100333855	beta-1,4 N-acetylgalactosaminyltransferase 2-like	1.48634e-07	2.42908e-06	1.52622	179.536	0.290474	5.25424
ENSDARG00000071377	393293	hsd11b1la	hydroxysteroid (11-beta) dehydrogenase 1-like a	1.48973e-07	2.43296e-06	1.15355	331.144	0.219564	5.25382
ENSDARG00000101366	100004124	gpr1	G protein-coupled receptor 1	1.49438e-07	2.43889e-06	2.26692	64.6462	0.431528	5.25325
ENSDARG00000104540	450060	cyp2aa8	cytochrome P450, family 2, subfamily AA, polypeptide 8	1.51485e-07	2.46726e-06	2.24968	67.9735	0.428449	5.25075
ENSDARG00000002634	NA	NA	NA	1.52029e-07	2.47443e-06	1.20081	353.86	0.228721	5.25009
ENSDARG00000089042	30542	foxb1a	forkhead box B1a	1.52801e-07	2.48533e-06	-1.03085	638.712	0.196384	-5.24915
ENSDARG00000103750	NA	NA	NA	1.57314e-07	2.55354e-06	2.10356	90.1896	0.401152	5.24379
ENSDARG00000103006	558565	si:ch1073-303d10.1	si:ch1073-303d10.1	1.59347e-07	2.58337e-06	-1.82988	113.284	0.34912	-5.24142
ENSDARG00000042667	117508	klf2a	Kruppel-like factor 2a	1.60612e-07	2.60178e-06	1.11985	548.652	0.213713	5.23996
ENSDARG00000035350	30262	ins	preproinsulin	1.61522e-07	2.61476e-06	2.99622	45.9337	0.571916	5.23892
ENSDARG00000061664	100002095	zgc:162707	zgc:162707	1.61951e-07	2.61994e-06	-1.13556	390.224	0.216775	-5.23843
ENSDARG00000068006	751668	gck	glucokinase (hexokinase 4)	1.63935e-07	2.65024e-06	2.28321	108.552	0.436046	5.23618
ENSDARG00000061165	664719	slc6a4a	solute carrier family 6 member 4a	1.72133e-07	2.77157e-06	1.80093	147.406	0.344534	5.22716
ENSDARG00000094791	NA	NA	NA	1.76885e-07	2.84426e-06	-1.93786	104.704	0.371088	-5.22212
ENSDARG00000014091	450059	osr1	odd-skipped related transcription factor 1	1.78064e-07	2.8613e-06	1.12862	315.105	0.216174	5.22089
ENSDARG00000087697	30354	lpl	lipoprotein lipase	1.78935e-07	2.87339e-06	1.07429	1094.74	0.205802	5.21999
ENSDARG00000098376	562414	si:ch211-207l14.1	si:ch211-207l14.1	1.83193e-07	2.93586e-06	-1.12455	575.916	0.215611	-5.21563
ENSDARG00000038794	541359	zgc:113531	zgc:113531	1.84856e-07	2.96053e-06	1.37573	317.087	0.263856	5.21396
ENSDARG00000068406	65235	six5	SIX homeobox 5	1.88703e-07	3.01812e-06	2.28041	62.5479	0.437687	5.21013
ENSDARG00000059630	569613	mlec	malectin	1.90741e-07	3.04868e-06	1.23224	255.844	0.236599	5.20814
ENSDARG00000100862	563405	gprc5c	G protein-coupled receptor, class C, group 5, member C	1.91879e-07	3.06483e-06	2.52213	61.7733	0.484369	5.20704
ENSDARG00000068973	569404	pdlim4	PDZ and LIM domain 4	1.93666e-07	3.09132e-06	1.3363	255.151	0.256718	5.20532
ENSDARG00000012341	445107	capn9	calpain 9	1.93799e-07	3.09138e-06	1.3056	1218.23	0.250827	5.20519
ENSDARG00000095615	100329570	si:dkeyp-86h10.3	si:dkeyp-86h10.3	2.04482e-07	3.25745e-06	1.12502	1235.67	0.216548	5.19522
ENSDARG00000037064	449649	galca	galactosylceramidase a	2.09989e-07	3.33412e-06	1.34685	208.719	0.259495	5.19027
ENSDARG00000040781	619243	sult3st4	sulfotransferase family 3, cytosolic sulfotransferase 4	2.10592e-07	3.34148e-06	2.4162	154.18	0.465573	5.18974
ENSDARG00000062390	558275	cdc42ep5	CDC42 effector protein (Rho GTPase binding) 5	2.1222e-07	3.36286e-06	1.09963	420.823	0.211945	5.1883
ENSDARG00000100497	359828	hic2	hypermethylated in cancer 2	2.14852e-07	3.40231e-06	1.16695	348.675	0.22502	5.18601
ENSDARG00000039512	445244	ap1m3	adaptor related protein complex 1 subunit mu 3	2.1567e-07	3.41302e-06	1.78891	231.25	0.344996	5.1853
ENSDARG00000036630	798079	plp2b	proteolipid protein 2b	2.17254e-07	3.43581e-06	1.63573	945.746	0.315539	5.18393
ENSDARG00000076500	792853	chgb	chromogranin B	2.18836e-07	3.45856e-06	-1.04392	833.881	0.201429	-5.18258
ENSDARG00000018010	406626	crtap	cartilage associated protein	2.1968e-07	3.46962e-06	1.13747	1092.7	0.21951	5.18186
ENSDARG00000108649	100331984	galnt3	UDP-N-acetyl-alpha-D-galactosamine:polypeptide N-acetylgalactosaminyltransferase 3 (GalNAc-T3)	2.23755e-07	3.52469e-06	3.21477	45.4123	0.620799	5.17843
ENSDARG00000086207	449864	grin2da	glutamate receptor, ionotropic, N-methyl D-aspartate 2D, a	2.24789e-07	3.53634e-06	-1.11962	579.882	0.216244	-5.17757
ENSDARG00000086585	100270726	nrg2b	neuregulin 2b	2.24958e-07	3.53667e-06	-1.00726	581.155	0.194548	-5.17743
ENSDARG00000059978	768157	cplx4a	complexin 4a	2.31833e-07	3.64237e-06	-1.08665	3153.31	0.21011	-5.17181
ENSDARG00000078250	100189615	zgc:194398	zgc:194398	2.34102e-07	3.67561e-06	1.34491	266.435	0.260138	5.16999
ENSDARG00000056511	436678	arr3a	arrestin 3a, retinal (X-arrestin)	2.39362e-07	3.75084e-06	-1.00486	10316.4	0.19452	-5.16584
ENSDARG00000116628	100329375	ly97.3	lymphocyte antigen 97, tandem duplicate 3	2.41626e-07	3.78385e-06	1.44883	332.13	0.28056	5.16408
ENSDARG00000095434	NA	NA	NA	2.451e-07	3.83574e-06	3.18519	41.5781	0.617117	5.16141
ENSDARG00000002771	559268	slc4a5a	solute carrier family 4 member 5a	2.4942e-07	3.90081e-06	-1.24249	470.382	0.240879	-5.15814
ENSDARG00000054583	447825	mfsd6b	major facilitator superfamily domain containing 6b	2.50469e-07	3.91466e-06	1.33206	202.024	0.258283	5.15735
ENSDARG00000021004	565774	c5	complement component 5	2.52008e-07	3.93359e-06	2.2846	63.7441	0.443078	5.1562
ENSDARG00000073974	565862	colgalt1a	collagen beta(1-O)galactosyltransferase 1a	2.52488e-07	3.93852e-06	2.01722	88.8605	0.39125	5.15585
ENSDARG00000074636	792564	cep170b	centrosomal protein 170B	2.54131e-07	3.96157e-06	1.5614	196.21	0.302913	5.15463
ENSDARG00000105045	447846	bmpr1ab	bone morphogenetic protein receptor, type IAb	2.6006e-07	4.04086e-06	1.12327	550.462	0.218098	5.15031
ENSDARG00000011049	436908	slc17a9b	solute carrier family 17 member 9b	2.63365e-07	4.08957e-06	1.85103	166.728	0.359568	5.14794
ENSDARG00000007421	394052	ftcd	formimidoyltransferase cyclodeaminase	2.64164e-07	4.09933e-06	1.97248	423.579	0.383202	5.14737
ENSDARG00000100257	100007842	zgc:174314	zgc:174314	2.69003e-07	4.17172e-06	-1.68581	111.955	0.327726	-5.14396
ENSDARG00000041546	335987	gypc	glycophorin C (Gerbich blood group)	2.69475e-07	4.17634e-06	1.86347	253.679	0.362287	5.14363
ENSDARG00000012071	544656	angptl1a	angiopoietin-like 1a	2.77299e-07	4.28928e-06	1.27326	246.365	0.247799	5.13826
ENSDARG00000038258	NA	NA	NA	2.78544e-07	4.30299e-06	3.26272	55.8211	0.63509	5.13741
ENSDARG00000075428	NA	NA	NA	2.85337e-07	4.39661e-06	-1.51469	157.463	0.295096	-5.13288
ENSDARG00000087956	561493	she	Src homology 2 domain containing E	2.85865e-07	4.3991e-06	2.05011	85.5608	0.399434	5.13254
ENSDARG00000096463	NA	NA	NA	2.87332e-07	4.41884e-06	-2.86063	44.7867	0.557458	-5.13157
ENSDARG00000070055	100003895	arfip1	ADP-ribosylation factor interacting protein 1 (arfaptin 1)	2.89295e-07	4.44617e-06	1.04387	544.734	0.203473	5.13029
ENSDARG00000087910	101884530	dact3a	dishevelled-binding antagonist of beta-catenin 3a	2.93818e-07	4.50415e-06	2.07699	86.64	0.405079	5.12737
ENSDARG00000114762	NA	NA	NA	2.9909e-07	4.57911e-06	-1.01472	464.47	0.198032	-5.12402
ENSDARG00000056196	322493	slc2a2	solute carrier family 2 member 2	3.01017e-07	4.60568e-06	1.98692	165.175	0.387857	5.12281
ENSDARG00000069111	100150224	ikzf2	IKAROS family zinc finger 2	3.03808e-07	4.64541e-06	2.0703	73.0198	0.404272	5.12107
ENSDARG00000058820	447863	bin1b	bridging integrator 1b	3.05579e-07	4.664e-06	1.31212	362.466	0.256274	5.11997
ENSDARG00000034852	447810	nt5c2l1	5'-nucleotidase, cytosolic II, like 1	3.05607e-07	4.664e-06	1.14689	301.468	0.224003	5.11996
ENSDARG00000098263	100002045	tmem132a	transmembrane protein 132A	3.0873e-07	4.7027e-06	-1.28253	246.549	0.25059	-5.11804
ENSDARG00000055046	556869	ponzr5	plac8 onzin related protein 5	3.09125e-07	4.70572e-06	1.2909	229.951	0.252237	5.1178
ENSDARG00000079446	100333587	tafa3a	TAFA chemokine like family member 3a	3.10775e-07	4.72484e-06	-1.12128	520.555	0.219137	-5.11679
ENSDARG00000052336	558261	ociad2	OCIA domain containing 2	3.11042e-07	4.72591e-06	1.64533	167.934	0.321566	5.11663
ENSDARG00000077356	100330238	sypl1	synaptophysin-like 1	3.13553e-07	4.75985e-06	2.41664	63.4892	0.47245	5.11511
ENSDARG00000052708	494070	tnni1b	troponin I type 1b (skeletal, slow)	3.16034e-07	4.79264e-06	1.10815	364.672	0.216706	5.11363
ENSDARG00000103610	326866	actr8	actin related protein 8	3.19309e-07	4.83925e-06	-1.11213	605.977	0.217566	-5.11168
ENSDARG00000042993	65223	prss1	serine protease 1	3.2144e-07	4.86848e-06	1.96027	179.775	0.383582	5.11042
ENSDARG00000061560	100005700	stim1b	stromal interaction molecule 1b	3.23098e-07	4.88742e-06	2.33795	57.8645	0.457573	5.10945
ENSDARG00000020984	566499	slc16a10	solute carrier family 16 member 10	3.2846e-07	4.95941e-06	1.13429	580.399	0.222133	5.10634
ENSDARG00000053500	550524	cbsa	cystathionine beta-synthase a	3.28478e-07	4.95941e-06	1.21779	246.508	0.238486	5.10633
ENSDARG00000089428	553657	rab12	RAB12, member RAS oncogene family	3.29818e-07	4.97175e-06	1.28744	277.204	0.252164	5.10556
ENSDARG00000041925	436857	cryba2b	crystallin, beta A2b	3.29917e-07	4.97175e-06	1.17081	10414.9	0.229323	5.1055
ENSDARG00000010312	84702	cp	ceruloplasmin	3.30224e-07	4.97326e-06	1.67147	122.082	0.327398	5.10533
ENSDARG00000011693	492516	ttc36	tetratricopeptide repeat domain 36	3.40373e-07	5.11968e-06	2.08671	72.8675	0.40919	5.0996
ENSDARG00000052368	100329879	cltb	clathrin, light chain B	3.45335e-07	5.18456e-06	1.28945	227.981	0.25299	5.09686
ENSDARG00000069537	559078	si:dkey-238c7.16	si:dkey-238c7.16	3.49012e-07	5.23648e-06	1.30286	330.542	0.255721	5.09485
ENSDARG00000056768	100073335	rprml	reprimo-like	3.60684e-07	5.40822e-06	-1.30395	212.411	0.256248	-5.08862
ENSDARG00000003635	494083	mogat3b	monoacylglycerol O-acyltransferase 3b	3.65807e-07	5.4782e-06	1.28981	205.68	0.253602	5.08594
ENSDARG00000079029	558937	dhx32b	DEAH (Asp-Glu-Ala-His) box polypeptide 32b	3.66281e-07	5.47845e-06	-1.00501	728.78	0.197616	-5.0857
ENSDARG00000093405	552927	casp6a	caspase 6, apoptosis-related cysteine peptidase a	3.77083e-07	5.633e-06	1.92767	93.5061	0.379449	5.08018
ENSDARG00000069464	767664	cox7a1	cytochrome c oxidase subunit 7A1	3.81227e-07	5.68599e-06	1.54767	134.286	0.304773	5.0781
ENSDARG00000100613	NA	NA	NA	3.81341e-07	5.68599e-06	-1.25059	273.676	0.246274	-5.07804
ENSDARG00000114036	NA	NA	NA	3.86451e-07	5.75861e-06	-1.58847	123.206	0.312968	-5.07551
ENSDARG00000037960	321202	lrrc17	leucine rich repeat containing 17	3.87598e-07	5.76924e-06	1.07184	744.475	0.211201	5.07495
ENSDARG00000053298	30697	nkx2.2a	NK2 homeobox 2a	3.87646e-07	5.76924e-06	-1.01505	417.518	0.200013	-5.07493
ENSDARG00000016739	564462	lrrc4cb	leucine rich repeat containing 4C, genome duplicate b	3.89323e-07	5.78855e-06	-1.0026	532.398	0.197592	-5.07411
ENSDARG00000006060	566781	crybg1b	crystallin beta-gamma domain containing 1b	3.89725e-07	5.78941e-06	1.0115	436.285	0.199353	5.07391
ENSDARG00000013685	564423	vsig8b	V-set and immunoglobulin domain containing 8b	3.90377e-07	5.7955e-06	1.64274	115.09	0.323783	5.07359
ENSDARG00000026926	393989	rom1b	retinal outer segment membrane protein 1b	3.97187e-07	5.88205e-06	-1.11469	501.657	0.219847	-5.0703
ENSDARG00000036428	796607	emp3a	epithelial membrane protein 3a	4.01538e-07	5.93915e-06	2.22021	60.4356	0.438064	5.06823
ENSDARG00000068883	798836	tspan13a	tetraspanin 13a	4.04756e-07	5.98305e-06	1.38916	168.732	0.274174	5.06671
ENSDARG00000042428	563972	gstt1a	glutathione S-transferase theta 1a	4.08965e-07	6.03412e-06	1.31123	750.407	0.258894	5.06474
ENSDARG00000098308	100330212	lgr6	leucine rich repeat containing G protein-coupled receptor 6	4.14576e-07	6.10939e-06	1.35489	177.568	0.267652	5.06214
ENSDARG00000111240	447903	dhrs13a.2	dehydrogenase/reductase (SDR family) member 13a, tandem duplicate 2	4.15069e-07	6.11291e-06	1.00997	693.963	0.199523	5.06191
ENSDARG00000087413	101885923	bean1	brain expressed, associated with NEDD4, 1	4.1873e-07	6.16304e-06	-1.00763	509.712	0.199126	-5.06024
ENSDARG00000052633	563353	si:ch211-106n13.3	si:ch211-106n13.3	4.19558e-07	6.17143e-06	2.50011	49.0956	0.494107	5.05986
ENSDARG00000026811	493783	extl3	exostosin-like glycosyltransferase 3	4.22576e-07	6.20442e-06	1.20955	322.698	0.239112	5.0585
ENSDARG00000063621	100148912	aadac	arylacetamide deacetylase	4.25471e-07	6.23824e-06	1.91759	81.1897	0.37918	5.05719
ENSDARG00000058803	564152	grk1a	G protein-coupled receptor kinase 1 a	4.26369e-07	6.24483e-06	-1.15729	550.805	0.228858	-5.05679
ENSDARG00000011076	431714	zgc:91968	zgc:91968	4.3836e-07	6.40092e-06	1.06663	701.979	0.211152	5.0515
ENSDARG00000007769	767718	sult5a1	sulfotransferase family 5A, member 1	4.39424e-07	6.41255e-06	2.97723	53.1382	0.58943	5.05103
ENSDARG00000058082	100073331	birc7	baculoviral IAP repeat containing 7	4.41881e-07	6.44074e-06	1.93523	238.572	0.383216	5.04997
ENSDARG00000090035	403306	rtn4r	reticulon 4 receptor	4.41893e-07	6.44074e-06	-1.07598	464.389	0.213067	-5.04996
ENSDARG00000036279	286832	lamc1	laminin, gamma 1	4.42828e-07	6.45045e-06	1.06848	2511.79	0.211599	5.04956
ENSDARG00000018263	394023	pdia2	protein disulfide isomerase family A, member 2	4.43986e-07	6.45947e-06	2.27063	62.7632	0.449714	5.04906
ENSDARG00000074808	557764	megf6b	multiple EGF-like-domains 6b	4.45968e-07	6.48044e-06	1.51389	179.929	0.299886	5.04821
ENSDARG00000062171	562022	olfml3b	olfactomedin-like 3b	4.48275e-07	6.51002e-06	1.04351	526.782	0.206749	5.04722
ENSDARG00000078757	108179231	LOC108179231	alpha-2-macroglobulin-like	4.49223e-07	6.51985e-06	1.47413	246.235	0.292091	5.04682
ENSDARG00000055938	751700	tspan14	tetraspanin 14	4.57344e-07	6.62569e-06	1.00255	736.96	0.198784	5.04339
ENSDARG00000043697	100033387	nefmb	neurofilament medium chain b	4.64294e-07	6.71826e-06	-1.01183	2712.58	0.20074	-5.04051
ENSDARG00000062974	100536533	itga2.2	integrin, alpha 2 (CD49B, alpha 2 subunit of VLA-2 receptor), tandem duplicate 2	4.65053e-07	6.72518e-06	2.13883	70.0248	0.424355	5.0402
ENSDARG00000033566	399692	cyp17a1	cytochrome P450, family 17, subfamily A, polypeptide 1	4.70943e-07	6.80626e-06	1.25594	215.386	0.249304	5.03779
ENSDARG00000071084	100151491	wipf1b	WAS/WASL interacting protein family, member 1b	4.71594e-07	6.81156e-06	1.08083	325.256	0.214555	5.03752
ENSDARG00000011434	393608	ptger2a	prostaglandin E receptor 2a (subtype EP2)	4.91006e-07	7.07491e-06	2.34594	56.1243	0.46641	5.02979
ENSDARG00000010555	436672	pdha1b	pyruvate dehydrogenase E1 subunit alpha 1b	5.05039e-07	7.25099e-06	-1.4783	159.758	0.294224	-5.02439
ENSDARG00000020250	556371	rhoj	ras homolog family member J	5.07476e-07	7.28161e-06	1.80071	101.697	0.35846	5.02346
ENSDARG00000086254	103909756	hhla2b.2	HERV-H LTR-associating 2b, tandem duplicate 2	5.16058e-07	7.39426e-06	1.07204	370.937	0.213544	5.02024
ENSDARG00000070931	572203	si:ch211-232m10.6	si:ch211-232m10.6	5.16251e-07	7.39426e-06	-1.40728	183.588	0.280325	-5.02017
ENSDARG00000034541	30739	tgfbr2b	transforming growth factor beta receptor 2b	5.19881e-07	7.44181e-06	1.08237	750.3	0.215663	5.01883
ENSDARG00000037281	406327	fgg	fibrinogen gamma chain	5.29006e-07	7.5589e-06	4.3271	449.756	0.862749	5.01548
ENSDARG00000102725	103909961	LOC103909961	coiled-coil domain-containing protein 34-like	5.38502e-07	7.69e-06	-7.18933	36.7189	1.43441	-5.01206
ENSDARG00000102580	100330257	LOC100330257	ras-related protein Rab-39A-like	5.46927e-07	7.80103e-06	2.60422	45.5523	0.519901	5.00907
ENSDARG00000056836	566639	si:ch211-125o16.4	si:ch211-125o16.4	5.47708e-07	7.80752e-06	1.08068	2563.29	0.215756	5.0088
ENSDARG00000112674	NA	NA	NA	5.53056e-07	7.87907e-06	1.25089	217.494	0.249832	5.00693
ENSDARG00000068199	571938	pld3	phospholipase D family, member 3	5.61956e-07	7.9875e-06	1.68651	126.041	0.337042	5.00385
ENSDARG00000101501	NA	NA	NA	5.70904e-07	8.10447e-06	-1.51252	147.912	0.302455	-5.00081
ENSDARG00000052658	562909	pptc7b	protein phosphatase targeting COQ7 b	5.85151e-07	8.28221e-06	1.43371	218.69	0.286967	4.99605
ENSDARG00000098696	415099	rela	v-rel avian reticuloendotheliosis viral oncogene homolog A	5.87444e-07	8.30977e-06	2.10329	75.6047	0.421053	4.9953
ENSDARG00000061699	561005	sipa1l3	signal-induced proliferation-associated 1 like 3	5.91564e-07	8.35819e-06	1.2542	228.274	0.251143	4.99395
ENSDARG00000019902	335650	rcvrn2	recoverin 2	5.94396e-07	8.38832e-06	-1.06152	10971.8	0.2126	-4.99303
ENSDARG00000058475	567021	ern2	endoplasmic reticulum to nucleus signaling 2	5.95934e-07	8.40509e-06	1.77045	92.3288	0.35462	4.99253
ENSDARG00000029928	266798	ap3m1	adaptor related protein complex 3 subunit mu 1	6.04943e-07	8.52212e-06	1.01315	462.336	0.203051	4.98963
ENSDARG00000015869	557279	slc22a16	solute carrier family 22 member 16	6.11155e-07	8.60459e-06	1.35056	266.205	0.27078	4.98766
ENSDARG00000055490	559736	galnt12	UDP-N-acetyl-alpha-D-galactosamine:polypeptide N-acetylgalactosaminyltransferase 12	6.14015e-07	8.63979e-06	2.01541	97.416	0.404153	4.98676
ENSDARG00000044685	403010	nr0b2a	nuclear receptor subfamily 0, group B, member 2a	6.15462e-07	8.65507e-06	2.45892	55.1223	0.493135	4.9863
ENSDARG00000101701	394026	bmp5	bone morphogenetic protein 5	6.18751e-07	8.69114e-06	1.09512	301.139	0.219672	4.98527
ENSDARG00000099840	368461	lpar1	lysophosphatidic acid receptor 1	6.1969e-07	8.69923e-06	2.57199	95.4239	0.515948	4.98498
ENSDARG00000018688	557074	elk3	ETS transcription factor ELK3	6.28228e-07	8.80363e-06	1.14342	313.879	0.229496	4.98233
ENSDARG00000102443	NA	NA	NA	6.33543e-07	8.87293e-06	-1.12585	303.583	0.226042	-4.9807
ENSDARG00000059255	30479	evx2	even-skipped homeobox 2	6.4171e-07	8.98206e-06	-1.01894	466.029	0.20468	-4.97822
ENSDARG00000096375	NA	NA	NA	6.47119e-07	9.0525e-06	-1.06279	383.866	0.213558	-4.9766
ENSDARG00000111902	NA	NA	NA	6.51466e-07	9.09941e-06	-1.28975	263.061	0.259231	-4.9753
ENSDARG00000024560	561787	slc4a1b	solute carrier family 4 member 1b (Diego blood group)	6.51829e-07	9.09941e-06	2.0826	82.0389	0.418597	4.97519
ENSDARG00000070903	100150664	met	MET proto-oncogene, receptor tyrosine kinase	6.51869e-07	9.09941e-06	1.96518	106.105	0.394996	4.97518
ENSDARG00000101778	569989	ca5a	carbonic anhydrase Va	6.58572e-07	9.18593e-06	1.12266	415.282	0.225741	4.9732
ENSDARG00000077788	334278	arhgef10	Rho guanine nucleotide exchange factor (GEF) 10	6.59039e-07	9.1871e-06	1.32523	182.896	0.266481	4.97306
ENSDARG00000096887	101886729	znf469	zinc finger protein 469	6.59673e-07	9.1906e-06	1.20586	630.984	0.242487	4.97287
ENSDARG00000068849	565437	fam83ha	family with sequence similarity 83 member Ha	6.61992e-07	9.21756e-06	1.85079	169.418	0.372228	4.97219
ENSDARG00000088232	100537021	shisa2	shisa family member 2	6.63106e-07	9.22422e-06	1.99064	125.123	0.400381	4.97187
ENSDARG00000099804	100002633	LOC100002633	serine-rich adhesin for platelets-like	6.6324e-07	9.22422e-06	1.99658	83.6075	0.401579	4.97183
ENSDARG00000054842	445127	hsd17b14	hydroxysteroid (17-beta) dehydrogenase 14	6.83794e-07	9.49358e-06	1.11445	333.223	0.224419	4.96591
ENSDARG00000010977	100007678	rab34b	RAB34, member RAS oncogene family b	6.84742e-07	9.49969e-06	1.82331	116.002	0.367185	4.96564
ENSDARG00000061713	559992	tpd52	tumor protein D52	6.95735e-07	9.63706e-06	1.2819	328.699	0.258316	4.96255
ENSDARG00000095378	563003	gdf10a	growth differentiation factor 10a	7.01072e-07	9.70538e-06	1.06203	491.076	0.214073	4.96107
ENSDARG00000053499	30151	isl2b	ISL LIM homeobox 2b	7.32775e-07	1.01209e-05	-1.00375	814.233	0.202676	-4.95247
ENSDARG00000078132	100004729	tex2l	testis expressed 2, like	7.39946e-07	1.02141e-05	-1.34637	201.591	0.271962	-4.95057
ENSDARG00000037267	791197	zgc:158263	zgc:158263	7.43421e-07	1.02561e-05	1.10998	433.077	0.224254	4.94966
ENSDARG00000032079	567157	acsl3a	acyl-CoA synthetase long chain family member 3a	7.49468e-07	1.03336e-05	2.2754	128.95	0.459854	4.94809
ENSDARG00000052207	565074	c3a.3	complement C3a, tandem duplicate 3	7.51068e-07	1.03497e-05	2.15476	67.637	0.435511	4.94767
ENSDARG00000036442	368385	atp11c	ATPase phospholipid transporting 11C	7.51708e-07	1.03526e-05	1.10926	293.939	0.224205	4.9475
ENSDARG00000032435	394012	itga9	integrin, alpha 9	7.55064e-07	1.03869e-05	2.02085	88.7557	0.408529	4.94664
ENSDARG00000097135	NA	NA	NA	7.61282e-07	1.04664e-05	-3.0825	36.7298	0.623353	-4.94504
ENSDARG00000069305	559151	si:ch211-203k16.3	si:ch211-203k16.3	7.9231e-07	1.08557e-05	-2.20929	66.8425	0.447474	-4.93725
ENSDARG00000070141	564095	si:ch211-191i18.2	si:ch211-191i18.2	8.01674e-07	1.09652e-05	1.79506	87.6806	0.363744	4.93496
ENSDARG00000013397	394197	bnip2	BCL2 interacting protein 2	8.09709e-07	1.10688e-05	1.23236	466.955	0.249819	4.93301
ENSDARG00000101924	NA	NA	NA	8.10885e-07	1.10786e-05	-1.40879	171.095	0.285601	-4.93273
ENSDARG00000099546	100334830	kynu	kynureninase	8.16503e-07	1.11426e-05	1.30559	223.551	0.264752	4.93138
ENSDARG00000104739	NA	NA	NA	8.33322e-07	1.13657e-05	-2.63204	45.1933	0.534165	-4.9274
ENSDARG00000017444	100004331	hal	histidine ammonia-lyase	8.6997e-07	1.18118e-05	1.97451	136.776	0.401406	4.91898
ENSDARG00000029112	560566	gem	GTP binding protein overexpressed in skeletal muscle	8.74207e-07	1.18626e-05	-1.32458	249.46	0.269331	-4.91803
ENSDARG00000029898	100001558	cnga1a	cyclic nucleotide gated channel subunit alpha 1a	8.87675e-07	1.20318e-05	-1.31722	178.004	0.267999	-4.91503
ENSDARG00000074316	570868	itga1	integrin, alpha 1	8.8962e-07	1.20513e-05	1.36322	171.326	0.277382	4.9146
ENSDARG00000045802	406374	hapln3	hyaluronan and proteoglycan link protein 3	8.98539e-07	1.21584e-05	1.44439	199.534	0.294014	4.91265
ENSDARG00000103755	571990	si:dkeyp-4c4.1	si:dkeyp-4c4.1	9.05328e-07	1.22365e-05	1.48261	170.87	0.301886	4.91117
ENSDARG00000035555	447881	gbgt1l3	globoside alpha-1,3-N-acetylgalactosaminyltransferase 1, like 3	9.26398e-07	1.25142e-05	2.04831	72.3196	0.417455	4.90666
ENSDARG00000077275	100149104	crispld1a	cysteine-rich secretory protein LCCL domain containing 1a	9.42331e-07	1.27008e-05	2.23709	55.7007	0.456241	4.90331
ENSDARG00000098374	NA	NA	NA	9.47894e-07	1.27615e-05	1.27953	433.588	0.261013	4.90216
ENSDARG00000026820	140426	gucy2d	guanylate cyclase 2D, retinal	9.49779e-07	1.27797e-05	-1.01475	1446.54	0.207017	-4.90177
ENSDARG00000005368	338313	mcamb	melanoma cell adhesion molecule b	9.5325e-07	1.28192e-05	1.08817	680.279	0.222028	4.90105
ENSDARG00000091813	571530	si:dkey-21a6.5	si:dkey-21a6.5	9.56099e-07	1.28503e-05	1.0701	372.752	0.218367	4.90047
ENSDARG00000104930	101884107	si:dkey-225f23.5	si:dkey-225f23.5	9.60633e-07	1.28968e-05	-1.25105	345.19	0.25534	-4.89954
ENSDARG00000062217	557095	kcnj3b	potassium inwardly rectifying channel subfamily J member 3b	9.7474e-07	1.30365e-05	-1.07689	457.519	0.219923	-4.89667
ENSDARG00000023214	436637	mob2a	MOB kinase activator 2a	9.7484e-07	1.30365e-05	1.28955	262.329	0.263354	4.89665
ENSDARG00000094708	794185	sftpba	surfactant protein Ba	9.92629e-07	1.32522e-05	1.76185	94.3174	0.360068	4.89309
ENSDARG00000117734	NA	NA	NA	9.93264e-07	1.32533e-05	-1.86673	84.1045	0.381513	-4.89297
ENSDARG00000019122	407971	he1.2	hatching enzyme 1, tandem dupliate 2	9.97868e-07	1.33073e-05	2.69047	45.3429	0.549966	4.89206
ENSDARG00000075521	557534	cpz	carboxypeptidase Z	9.99041e-07	1.33149e-05	1.26089	322.862	0.257755	4.89183
ENSDARG00000061421	100334759	brsk2a	BR serine/threonine kinase 2a	1.02952e-06	1.3691e-05	-1.13883	331.698	0.233084	-4.88591
ENSDARG00000075441	567428	vwa2	von Willebrand factor A domain containing 2	1.03686e-06	1.37736e-05	1.99112	128.916	0.407639	4.88451
ENSDARG00000009822	100149066	her4.4	hairy-related 4, tandem duplicate 4	1.05327e-06	1.39377e-05	-1.0101	444.61	0.206928	-4.88142
ENSDARG00000000690	799482	sypl2b	synaptophysin-like 2b	1.07052e-06	1.41426e-05	1.01079	428.071	0.207205	4.87821
ENSDARG00000045926	171479	crabp1a	cellular retinoic acid binding protein 1a	1.07132e-06	1.41453e-05	-1.16008	1259.25	0.237816	-4.87806
ENSDARG00000053853	406537	slc13a2	solute carrier family 13 member 2	1.07933e-06	1.42354e-05	2.02595	110.368	0.415443	4.8766
ENSDARG00000036162	334222	hnrnpa0b	heterogeneous nuclear ribonucleoprotein A0b	1.08066e-06	1.42451e-05	-1.11391	292.85	0.228431	-4.87635
ENSDARG00000095963	101882127	asgrl2	asialoglycoprotein receptor-like 2	1.08321e-06	1.42708e-05	3.00497	86.013	0.616292	4.87589
ENSDARG00000054543	336695	samsn1a	SAM domain, SH3 domain and nuclear localisation signals 1a	1.08554e-06	1.42938e-05	-1.19677	793.462	0.245468	-4.87546
ENSDARG00000053449	30211	pyya	peptide YYa	1.09646e-06	1.44224e-05	-1.13332	292.766	0.232547	-4.87349
ENSDARG00000099088	796370	edar	ectodysplasin A receptor	1.09765e-06	1.44295e-05	3.12614	32.4728	0.641486	4.87327
ENSDARG00000101256	NA	NA	NA	1.09958e-06	1.44468e-05	1.07523	352.471	0.220653	4.87293
ENSDARG00000117787	NA	NA	NA	1.1051e-06	1.45114e-05	2.41072	54.5469	0.494818	4.87194
ENSDARG00000114226	NA	NA	NA	1.10892e-06	1.45458e-05	-1.03571	442.859	0.212616	-4.87125
ENSDARG00000041065	368243	hspb1	heat shock protein, alpha-crystallin-related, 1	1.11945e-06	1.46677e-05	1.13905	457.947	0.23392	4.86939
ENSDARG00000116223	NA	NA	NA	1.12642e-06	1.47431e-05	-1.58052	145.769	0.324665	-4.86816
ENSDARG00000101367	NA	NA	NA	1.12741e-06	1.47479e-05	-1.64788	150.829	0.338515	-4.86799
ENSDARG00000041502	359834	tgfb1a	transforming growth factor, beta 1a	1.13129e-06	1.47907e-05	1.01853	525.351	0.209259	4.86731
ENSDARG00000056909	571431	LOC571431	epidermal growth factor receptor-like	1.13484e-06	1.48244e-05	3.70138	26.6793	0.760555	4.86669
ENSDARG00000013607	544660	sema3gb	sema domain, immunoglobulin domain (Ig), short basic domain, secreted, (semaphorin) 3Gb	1.13726e-06	1.48444e-05	1.03353	406.256	0.212388	4.86627
ENSDARG00000030782	565839	exoc3l2b	exocyst complex component 3-like 2b	1.15757e-06	1.50931e-05	1.92011	90.7595	0.39486	4.86276
ENSDARG00000012016	565975	hpgd	15-hydroxyprostaglandin dehydrogenase	1.22709e-06	1.59562e-05	1.20968	246.91	0.249356	4.85121
ENSDARG00000075837	793262	si:dkey-1d7.3	si:dkey-1d7.3	1.25307e-06	1.62675e-05	-1.17951	541.974	0.243346	-4.84706
ENSDARG00000058229	554842	acot11a	acyl-CoA thioesterase 11a	1.26889e-06	1.64373e-05	1.60826	111.147	0.331972	4.84457
ENSDARG00000018383	30119	frzb	frizzled related protein	1.27075e-06	1.64436e-05	1.0244	363.496	0.211466	4.84428
ENSDARG00000090814	792628	si:dkey-18a10.3	si:dkey-18a10.3	1.27238e-06	1.64559e-05	2.64992	52.2052	0.547051	4.84402
ENSDARG00000104082	795613	trps1	trichorhinophalangeal syndrome I	1.2913e-06	1.66736e-05	1.47483	134.664	0.304649	4.84109
ENSDARG00000061901	556837	ankrd13a	ankyrin repeat domain 13A	1.30227e-06	1.67949e-05	1.34736	186.574	0.278413	4.83941
ENSDARG00000011259	791196	trpm1a	transient receptor potential cation channel, subfamily M, member 1a	1.31132e-06	1.68866e-05	-1.10684	441.442	0.228778	-4.83803
ENSDARG00000089691	100535376	ism2a	isthmin 2a	1.31805e-06	1.69552e-05	2.70396	42.3436	0.559016	4.83701
ENSDARG00000077396	559420	tlcd2	TLC domain containing 2	1.32217e-06	1.69899e-05	1.18822	372.953	0.245683	4.83639
ENSDARG00000056535	798864	pla2g4f.1	phospholipase A2, group IVF, tandem duplicate 1	1.32944e-06	1.70735e-05	1.62467	127.404	0.336003	4.8353
ENSDARG00000074191	100007732	zgc:172253	zgc:172253	1.33116e-06	1.7078e-05	5.75324	25.7675	1.1899	4.83504
ENSDARG00000102701	100004969	eva1ba	eva-1 homolog Ba (C. elegans)	1.33482e-06	1.71159e-05	1.44672	165.885	0.299248	4.8345
ENSDARG00000086706	619257	bmerb1	bMERB domain containing 1	1.35486e-06	1.73542e-05	-1.11947	533.625	0.231702	-4.83153
ENSDARG00000117256	NA	NA	NA	1.35733e-06	1.73766e-05	2.60684	49.6897	0.539588	4.83117
ENSDARG00000042561	567956	lpar2b	lysophosphatidic acid receptor 2b	1.36686e-06	1.74893e-05	1.14894	267.504	0.237888	4.82978
ENSDARG00000040251	550475	ctsk	cathepsin K	1.37489e-06	1.75827e-05	1.07965	602.452	0.223595	4.82861
ENSDARG00000094118	NA	NA	NA	1.37776e-06	1.76006e-05	-1.93243	75.0259	0.400239	-4.8282
ENSDARG00000093064	101886416	si:dkey-92j12.6	si:dkey-92j12.6	1.37938e-06	1.76118e-05	-1.24203	236.469	0.257257	-4.82796
ENSDARG00000043141	560410	si:ch211-132f19.7	si:ch211-132f19.7	1.38614e-06	1.76793e-05	-1.17256	386.223	0.242918	-4.82699
ENSDARG00000111323	NA	NA	NA	1.39179e-06	1.77419e-05	2.88837	36.13	0.598479	4.82618
ENSDARG00000015531	557494	slc4a8	solute carrier family 4 member 8	1.39732e-06	1.7803e-05	-1.09598	621.709	0.227128	-4.82539
ENSDARG00000052782	83412	glrba	glycine receptor, beta a	1.40062e-06	1.78356e-05	-1.21026	247.943	0.250836	-4.82492
ENSDARG00000057498	553472	habp2	hyaluronan binding protein 2	1.44321e-06	1.83683e-05	2.56813	47.2929	0.532924	4.81894
ENSDARG00000010145	550133	tor4aa	torsin family 4, member Aa	1.47459e-06	1.8708e-05	1.16622	250.843	0.242224	4.81465
ENSDARG00000102128	393212	eps8a	epidermal growth factor receptor pathway substrate 8a	1.48581e-06	1.88404e-05	-1.05339	547.682	0.218857	-4.81313
ENSDARG00000101906	503592	zgc:113442	zgc:113442	1.49454e-06	1.89411e-05	1.93797	125.218	0.40274	4.81196
ENSDARG00000054641	571146	tent5ab	terminal nucleotidyltransferase 5Ab	1.49806e-06	1.89757e-05	-1.30041	374.594	0.270273	-4.81149
ENSDARG00000070497	571411	bicc1b	BicC family RNA binding protein 1b	1.50498e-06	1.90533e-05	3.09863	37.894	0.644129	4.81057
ENSDARG00000103026	566697	p3h2	prolyl 3-hydroxylase 2	1.50821e-06	1.90841e-05	1.03755	326.742	0.215701	4.81015
ENSDARG00000062132	558851	cyp4v8	cytochrome P450, family 4, subfamily V, polypeptide 8	1.51462e-06	1.91551e-05	1.84065	202.023	0.382728	4.8093
ENSDARG00000014098	432387	pkd2	polycystic kidney disease 2	1.5229e-06	1.92497e-05	2.19269	124.445	0.456032	4.80821
ENSDARG00000045524	556605	lamb1b	laminin, beta 1b	1.54617e-06	1.94924e-05	1.09199	384.098	0.227253	4.80517
ENSDARG00000105153	100005237	ifitm5	interferon induced transmembrane protein 5	1.59709e-06	2.00607e-05	2.72522	45.7576	0.56791	4.79869
ENSDARG00000037393	334395	slc43a1a	solute carrier family 43 member 1a	1.6371e-06	2.0531e-05	1.07445	561.944	0.224137	4.79373
ENSDARG00000078844	100007883	LOC100007883	uncharacterized LOC100007883	1.66919e-06	2.08788e-05	-1.49084	131.242	0.31125	-4.78983
ENSDARG00000103635	NA	NA	NA	1.6748e-06	2.09381e-05	-1.72496	122.414	0.36018	-4.78916
ENSDARG00000074583	793756	grid1a	glutamate receptor, ionotropic, delta 1a	1.67972e-06	2.09887e-05	-1.0107	373.011	0.211065	-4.78857
ENSDARG00000052954	574424	rab25b	RAB25, member RAS oncogene family b	1.69976e-06	2.12059e-05	2.70571	54.0109	0.565316	4.78619
ENSDARG00000070960	795729	si:ch211-288g17.4	si:ch211-288g17.4	1.7102e-06	2.1314e-05	3.43126	27.9435	0.717092	4.78496
ENSDARG00000042707	404725	gjb8	gap junction protein beta 8	1.7138e-06	2.13477e-05	1.14941	775.291	0.240234	4.78454
ENSDARG00000059073	30212	gsc	goosecoid	1.7233e-06	2.14439e-05	1.50409	141.32	0.314437	4.78343
ENSDARG00000068876	557552	zgc:153031	zgc:153031	1.72806e-06	2.1492e-05	1.2475	242.368	0.260827	4.78287
ENSDARG00000094660	100535090	si:ch211-218d20.15	si:ch211-218d20.15	1.76e-06	2.18551e-05	-1.44013	138.516	0.301332	-4.77919
ENSDARG00000104329	100002182	si:ch73-281k2.5	si:ch73-281k2.5	1.7639e-06	2.18922e-05	1.67545	158.977	0.350604	4.77875
ENSDARG00000051823	108181664	LOC108181664	hyaluronidase-4-like	1.7882e-06	2.21366e-05	1.15946	314.13	0.242769	4.776
ENSDARG00000092945	557772	si:ch211-250g4.3	si:ch211-250g4.3	1.79093e-06	2.2159e-05	-1.59496	120.337	0.333975	-4.77569
ENSDARG00000061789	568505	gnl1	guanine nucleotide binding protein-like 1	1.80017e-06	2.22618e-05	1.04515	348.842	0.218896	4.77465
ENSDARG00000076448	560308	serpinf2a	serpin peptidase inhibitor, clade F (alpha-2 antiplasmin, pigment epithelium derived factor), member 2a	1.8079e-06	2.23229e-05	3.03124	72.9248	0.634976	4.77379
ENSDARG00000027807	567549	frk	fyn-related Src family tyrosine kinase	1.83361e-06	2.26287e-05	1.41924	151.337	0.297475	4.77095
ENSDARG00000087954	562838	rac1b	Rac family small GTPase 1b	1.85001e-06	2.28193e-05	1.0061	406.23	0.21096	4.76915
ENSDARG00000071579	557735	urad	ureidoimidazoline (2-oxo-4-hydroxy-4-carboxy-5-) decarboxylase	1.86137e-06	2.29477e-05	3.89797	25.941	0.81754	4.76792
ENSDARG00000057062	561837	fignl2	fidgetin like 2	1.8683e-06	2.30212e-05	1.52237	294.87	0.319344	4.76717
ENSDARG00000105882	100000094	lbhl	LBH regulator of WNT signaling pathway, like	1.87267e-06	2.30633e-05	-1.2156	495.385	0.255018	-4.7667
ENSDARG00000042856	368717	itpka	inositol-trisphosphate 3-kinase A	1.89968e-06	2.33719e-05	1.00906	350.787	0.211819	4.76381
ENSDARG00000000002	368419	ccdc80	coiled-coil domain containing 80	1.91987e-06	2.36011e-05	1.18397	211.403	0.248645	4.76168
ENSDARG00000068483	110437736	LOC110437736	neuropilin and tolloid-like protein 1	1.92028e-06	2.36011e-05	-1.23317	206.981	0.258979	-4.76164
ENSDARG00000110186	560859	cdcp1b	CUB domain containing protein 1b	1.95905e-06	2.40121e-05	1.19041	342.255	0.250212	4.7576
ENSDARG00000112767	NA	NA	NA	1.96595e-06	2.40761e-05	-1.1357	260.512	0.238749	-4.75689
ENSDARG00000056587	563369	cyp2r1	cytochrome P450, family 2, subfamily R, polypeptide 1	1.97627e-06	2.41901e-05	2.19656	61.2856	0.461866	4.75584
ENSDARG00000051925	751641	cyb5r2	cytochrome b5 reductase 2	1.98353e-06	2.42667e-05	1.69006	105.932	0.355421	4.75509
ENSDARG00000101665	553999	pcdh1g11	protocadherin 1 gamma 11	1.9904e-06	2.43258e-05	-1.65605	102.397	0.34832	-4.7544
ENSDARG00000004745	321314	lmbr1l	limb development membrane protein 1-like	1.9966e-06	2.43777e-05	1.08425	283.083	0.228083	4.75377
ENSDARG00000101215	103909890	sgip1b	SH3GL interacting endocytic adaptor 1b	2.02165e-06	2.467e-05	-1.00122	557.929	0.210728	-4.75125
ENSDARG00000008697	566886	epas1a	endothelial PAS domain protein 1a	2.02778e-06	2.47197e-05	1.28435	1612.62	0.270353	4.75064
ENSDARG00000070666	562845	rhol	rhodopsin, like	2.06681e-06	2.51318e-05	-1.49072	246.785	0.314048	-4.74678
ENSDARG00000098777	569677	crybg2	crystallin beta-gamma domain containing 2	2.0821e-06	2.52919e-05	1.04129	838.13	0.219437	4.74529
ENSDARG00000069048	447800	serpinf1	serpin peptidase inhibitor, clade F (alpha-2 antiplasmin, pigment epithelium derived factor), member 1	2.13681e-06	2.59172e-05	1.36633	772.902	0.288253	4.74004
ENSDARG00000030975	569128	ccdc80l1	coiled-coil domain containing 80 like 1	2.14739e-06	2.60324e-05	2.19543	148.652	0.463266	4.73903
ENSDARG00000103533	327325	clec14a	C-type lectin domain containing 14A	2.15693e-06	2.61349e-05	1.3017	246.106	0.274729	4.73814
ENSDARG00000103342	795664	wu:fa56d06	wu:fa56d06	2.16007e-06	2.61597e-05	1.85452	74.5523	0.391427	4.73784
ENSDARG00000020981	550599	slc35a3b	solute carrier family 35 member A3b	2.16189e-06	2.61684e-05	1.7861	86.2675	0.376999	4.73767
ENSDARG00000086266	798445	LOC798445	caspase-3-like	2.17453e-06	2.6295e-05	2.41407	46.1883	0.509676	4.73649
ENSDARG00000117324	NA	NA	NA	2.21405e-06	2.67325e-05	-1.03246	532.925	0.218149	-4.73283
ENSDARG00000026682	494104	zgc:101583	zgc:101583	2.24279e-06	2.7025e-05	1.17518	240.791	0.248441	4.73022
ENSDARG00000037654	368229	pmm2	phosphomannomutase 2	2.28636e-06	2.75085e-05	1.01753	361.657	0.21529	4.72631
ENSDARG00000075058	393704	gabra6a	gamma-aminobutyric acid type A receptor subunit alpha6a	2.29319e-06	2.75769e-05	-1.16867	345.631	0.247301	-4.7257
ENSDARG00000104441	450019	hspb7	heat shock protein family, member 7 (cardiovascular)	2.31263e-06	2.77689e-05	1.69969	95.5196	0.3598	4.72399
ENSDARG00000100698	798034	eva1bb	eva-1 homolog Bb (C. elegans)	2.33136e-06	2.79798e-05	1.8394	115.043	0.389509	4.72235
ENSDARG00000068274	566073	ankrd67	ankyrin repeat domain 67	2.34531e-06	2.81191e-05	-1.53537	141.923	0.325211	-4.72114
ENSDARG00000105179	NA	NA	NA	2.36323e-06	2.83198e-05	1.53004	164.06	0.324189	4.71959
ENSDARG00000076227	561183	ror2	receptor tyrosine kinase-like orphan receptor 2	2.41062e-06	2.88268e-05	1.20888	261.821	0.256361	4.71555
ENSDARG00000020122	553584	endou2	endonuclease, polyU-specific 2	2.41154e-06	2.88268e-05	1.29051	401.687	0.273675	4.71547
ENSDARG00000026248	100463517	slc1a7b	solute carrier family 1 member 7b	2.44226e-06	2.91649e-05	-1.4788	145.662	0.313778	-4.71289
ENSDARG00000069495	793616	tmem179bb	transmembrane protein 179Bb	2.45511e-06	2.92892e-05	1.82671	80.3028	0.387686	4.71182
ENSDARG00000101989	570454	thrap3a	thyroid hormone receptor associated protein 3a	2.45876e-06	2.93182e-05	1.29761	181.757	0.275413	4.71152
ENSDARG00000013174	100500933	LOC100500933	naked cuticle-like protein 3	2.46159e-06	2.93374e-05	1.64197	96.3889	0.348518	4.71129
ENSDARG00000071049	560629	si:dkey-119m7.4	si:dkey-119m7.4	2.4948e-06	2.97035e-05	2.03479	62.5017	0.432147	4.70855
ENSDARG00000023484	368489	rflna	refilin A	2.50803e-06	2.98463e-05	3.24869	38.5963	0.690113	4.70748
ENSDARG00000116666	NA	NA	NA	2.51994e-06	2.99732e-05	-1.13005	253.511	0.240104	-4.70651
ENSDARG00000091235	NA	NA	NA	2.54268e-06	3.01988e-05	1.92848	128.832	0.409906	4.70468
ENSDARG00000008287	560911	fam114a1	family with sequence similarity 114 member A1	2.54401e-06	3.01996e-05	1.17322	352.078	0.249379	4.70457
ENSDARG00000090722	796447	leg1.1	liver-enriched gene 1, tandem duplicate 1	2.56721e-06	3.04599e-05	2.67227	62.591	0.56824	4.70272
ENSDARG00000105059	100003690	zgc:172282	zgc:172282	2.59932e-06	3.078e-05	-1.1436	243.941	0.24331	-4.70018
ENSDARG00000109902	393341	tmem254	transmembrane protein 254	2.63414e-06	3.11155e-05	1.3548	205.961	0.288411	4.69746
ENSDARG00000027992	393455	hao2	hydroxyacid oxidase 2 (long chain)	2.64647e-06	3.12305e-05	1.14431	222.792	0.243652	4.69651
ENSDARG00000101164	492779	nansb	N-acetylneuraminic acid synthase b	2.65561e-06	3.13229e-05	1.22543	241.309	0.260963	4.6958
ENSDARG00000009568	568543	ca10b	carbonic anhydrase Xb	2.66476e-06	3.14154e-05	-1.23442	190.457	0.262917	-4.6951
ENSDARG00000104559	100334023	tmem63ba	transmembrane protein 63Ba	2.77579e-06	3.26121e-05	1.10491	290.85	0.235752	4.68675
ENSDARG00000031809	562236	rbm24b	RNA binding motif protein 24b	2.78023e-06	3.26483e-05	2.00436	136.345	0.427695	4.68642
ENSDARG00000076862	100534770	gask1a	golgi associated kinase 1A	2.79265e-06	3.27781e-05	1.28554	466.73	0.274364	4.68551
ENSDARG00000015559	325423	fstl1a	follistatin-like 1a	2.80094e-06	3.28594e-05	1.03862	485.379	0.221695	4.6849
ENSDARG00000088750	555569	otogl	otogelin-like	2.81597e-06	3.29873e-05	2.35706	46.2456	0.503236	4.68381
ENSDARG00000002300	387297	p2rx2	purinergic receptor P2X, ligand-gated ion channel, 2	2.8323e-06	3.313e-05	2.17827	53.7364	0.465182	4.68262
ENSDARG00000100396	553629	pip5k1aa	phosphatidylinositol-4-phosphate 5-kinase, type I, alpha, a	2.85414e-06	3.33368e-05	1.08128	303.912	0.23099	4.68105
ENSDARG00000046124	553374	rab11fip1a	RAB11 family interacting protein 1 (class I) a	2.86626e-06	3.3462e-05	1.6983	122.784	0.362871	4.68018
ENSDARG00000021916	373870	vax1	ventral anterior homeobox 1	2.89456e-06	3.37431e-05	-1.05106	364.432	0.224673	-4.67816
ENSDARG00000010925	573378	htra3b	HtrA serine peptidase 3b	2.89699e-06	3.37551e-05	1.63042	135.097	0.34853	4.67799
ENSDARG00000114182	556167	mkxb	mohawk homeobox b	2.934e-06	3.412e-05	2.77055	43.6976	0.592581	4.67539
ENSDARG00000099819	394209	sb:cb1058	sb:cb1058	2.94586e-06	3.42248e-05	1.80997	192.335	0.387195	4.67456
ENSDARG00000105261	565756	nfkb1	nuclear factor of kappa light polypeptide gene enhancer in B-cells 1	2.95651e-06	3.43153e-05	1.94585	78.4903	0.41633	4.67382
ENSDARG00000043646	567544	slc6a8	solute carrier family 6 member 8	2.96926e-06	3.44465e-05	1.07562	294.764	0.23018	4.67294
ENSDARG00000097832	NA	NA	NA	2.97411e-06	3.44695e-05	3.1917	33.3592	0.683067	4.6726
ENSDARG00000055797	568776	cnpy4	canopy FGF signaling regulator 4	3.00288e-06	3.47525e-05	1.16073	246.536	0.248518	4.67062
ENSDARG00000043729	791783	plac8.1	placenta associated 8, tandem duplicate 1	3.00972e-06	3.4815e-05	2.09789	186.119	0.449212	4.67016
ENSDARG00000089564	100537791	mdfi	MyoD family inhibitor	3.047e-06	3.51953e-05	1.12011	352.177	0.239975	4.66763
ENSDARG00000070780	503864	rln3a	relaxin 3a	3.0791e-06	3.55148e-05	-1.91621	98.4642	0.410722	-4.66547
ENSDARG00000104713	100006671	zgc:165653	zgc:165653	3.10491e-06	3.57953e-05	1.7179	94.7483	0.368352	4.66375
ENSDARG00000074697	794093	npdc1a	neural proliferation, differentiation and control, 1a	3.11514e-06	3.58787e-05	-1.00548	735.403	0.215625	-4.66308
ENSDARG00000098155	NA	NA	NA	3.12614e-06	3.59881e-05	-1.2727	611.639	0.272974	-4.66235
ENSDARG00000102956	100322027	mmp17b	matrix metallopeptidase 17b	3.13209e-06	3.60393e-05	-1.0816	266.094	0.232005	-4.66196
ENSDARG00000033949	550375	fbxo16	F-box protein 16	3.14203e-06	3.61363e-05	-1.42065	145.182	0.304775	-4.66131
ENSDARG00000101036	557526	traf2b	Tnf receptor-associated factor 2b	3.15026e-06	3.62136e-05	1.42675	133.48	0.30612	4.66077
ENSDARG00000088584	100535246	si:ch73-352p18.4	si:ch73-352p18.4	3.15931e-06	3.63002e-05	-1.52908	128.674	0.328116	-4.66018
ENSDARG00000060609	569058	cd109	CD109 molecule	3.26197e-06	3.73546e-05	1.44643	123.215	0.310821	4.6536
ENSDARG00000024229	550462	ubl7a	ubiquitin-like 7a (bone marrow stromal cell-derived)	3.26815e-06	3.74076e-05	-1.03703	293.232	0.222864	-4.6532
ENSDARG00000002463	101883655	arhgef37	Rho guanine nucleotide exchange factor (GEF) 37	3.30929e-06	3.78242e-05	1.667	105.527	0.358447	4.65063
ENSDARG00000041864	447832	capn3a	calpain 3a, (p94)	3.3253e-06	3.79892e-05	1.05362	2572.56	0.226602	4.64963
ENSDARG00000012586	100006456	fmnl2a	formin-like 2a	3.33593e-06	3.80748e-05	1.53691	176.9	0.33059	4.64897
ENSDARG00000055136	560446	tgfbr2l	transforming growth factor beta receptor-like	3.33804e-06	3.80803e-05	2.61699	38.6684	0.562934	4.64884
ENSDARG00000110496	100037351	ppp1r14d	protein phosphatase 1 regulatory inhibitor subunit 14D	3.36149e-06	3.82932e-05	-1.04554	468.287	0.224973	-4.6474
ENSDARG00000117133	768128	cst14b.1	cystatin 14b, tandem duplicate 1	3.41478e-06	3.88634e-05	1.40126	672.901	0.301726	4.64415
ENSDARG00000000837	368424	snx9a	sorting nexin 9a	3.4203e-06	3.89078e-05	1.03481	325.047	0.222836	4.64382
ENSDARG00000012013	100002342	cpa6	carboxypeptidase A6	3.54007e-06	4.0175e-05	1.37029	155.399	0.295532	4.6367
ENSDARG00000045832	550232	cart2	cocaine- and amphetamine-regulated transcript 2	3.70947e-06	4.19981e-05	-1.90674	77.3936	0.412086	-4.62703
ENSDARG00000058103	192125	glra4b	glycine receptor, alpha 4b	3.73876e-06	4.22898e-05	-1.18312	272.562	0.255787	-4.6254
ENSDARG00000076701	559305	b4galnt4b	beta-1,4-N-acetyl-galactosaminyl transferase 4b	3.77655e-06	4.26569e-05	-1.03378	285.938	0.223602	-4.62332
ENSDARG00000078072	NA	NA	NA	3.7813e-06	4.26904e-05	1.2912	184.252	0.279297	4.62305
ENSDARG00000056087	791762	ecrg4a	ECRG4 augurin precursor a	3.97863e-06	4.47708e-05	1.15291	217.239	0.249954	4.6125
ENSDARG00000057575	415192	pnp4a	purine nucleoside phosphorylase 4a	4.01733e-06	4.51427e-05	1.01523	1275.23	0.220201	4.61048
ENSDARG00000044894	553753	zgc:113307	zgc:113307	4.02557e-06	4.52142e-05	1.38316	263.951	0.30003	4.61006
ENSDARG00000053201	564165	zgc:172323	zgc:172323	4.03128e-06	4.52572e-05	-1.58072	101.051	0.342907	-4.60976
ENSDARG00000019709	492802	rhoua	ras homolog family member Ua	4.03506e-06	4.52784e-05	1.60004	97.8483	0.347114	4.60957
ENSDARG00000045306	447807	slc51a	solute carrier family 51 subunit alpha	4.10094e-06	4.59317e-05	1.4378	198.279	0.312144	4.6062
ENSDARG00000092792	436699	rprm3	reprimo, TP53 dependent G2 arrest mediator homolog 3	4.15187e-06	4.64587e-05	-1.53042	123.806	0.332438	-4.60363
ENSDARG00000042940	565795	nab1a	NGFI-A binding protein 1a (EGR1 binding protein 1)	4.25405e-06	4.75134e-05	-1.15993	259.692	0.252237	-4.59857
ENSDARG00000103013	108191476	pcdh1g22	protocadherin 1 gamma 22	4.36311e-06	4.86636e-05	-1.00113	409.039	0.217956	-4.59329
ENSDARG00000078918	568094	comtd1	catechol-O-methyltransferase domain containing 1	4.4655e-06	4.96901e-05	3.23137	29.9699	0.70424	4.58845
ENSDARG00000104956	NA	NA	NA	4.47091e-06	4.97272e-05	3.58595	38.6076	0.781559	4.5882
ENSDARG00000098296	327635	gnsb	glucosamine (N-acetyl)-6-sulfatase (Sanfilippo disease IIID), b	4.48476e-06	4.98351e-05	1.89219	71.4566	0.412462	4.58755
ENSDARG00000043211	406351	ripk4	receptor-interacting serine-threonine kinase 4	4.49147e-06	4.98865e-05	1.26816	241.756	0.276454	4.58724
ENSDARG00000068460	103911405	otog	otogelin	4.51816e-06	5.01597e-05	1.51038	128.394	0.329345	4.586
ENSDARG00000026325	563753	mmp11a	matrix metallopeptidase 11a	4.53411e-06	5.02903e-05	1.44242	121.684	0.314578	4.58526
ENSDARG00000086647	100536659	chrng	cholinergic receptor, nicotinic, gamma	4.57073e-06	5.06263e-05	1.94562	105.784	0.424476	4.58358
ENSDARG00000044776	84040	clic3	chloride intracellular channel 3	4.64266e-06	5.13518e-05	2.29184	72.2277	0.500367	4.58032
ENSDARG00000115547	NA	NA	NA	4.67951e-06	5.16919e-05	1.33877	206.538	0.292394	4.57867
ENSDARG00000014003	558476	stard8	StAR-related lipid transfer (START) domain containing 8	4.67987e-06	5.16919e-05	1.10592	298.066	0.241539	4.57865
ENSDARG00000043133	81585	cldnf	claudin f	4.71586e-06	5.20655e-05	1.1917	446.524	0.260365	4.57705
ENSDARG00000078318	100149766	tmod1	tropomodulin 1	4.71808e-06	5.20659e-05	2.69534	46.6309	0.588894	4.57695
ENSDARG00000096662	323301	abcc3	ATP-binding cassette, sub-family C (CFTR/MRP), member 3	4.80609e-06	5.29884e-05	1.12196	419.517	0.24534	4.57308
ENSDARG00000095843	NA	NA	NA	4.82125e-06	5.31312e-05	1.34424	170.457	0.293989	4.57242
ENSDARG00000008133	393959	foxl1	forkhead box L1	4.83549e-06	5.32637e-05	1.22139	190.021	0.267156	4.5718
ENSDARG00000089961	NA	NA	NA	4.85387e-06	5.34415e-05	2.16995	56.5556	0.47472	4.57101
ENSDARG00000051873	791167	ahcyl2a	adenosylhomocysteinase like 2a	4.9909e-06	5.48748e-05	2.04245	102.701	0.4474	4.56517
ENSDARG00000079119	563874	si:ch211-229d2.5	si:ch211-229d2.5	5.02538e-06	5.52033e-05	1.15394	788.055	0.252851	4.56373
ENSDARG00000002192	65228	aspn	asporin (LRR class 1)	5.05382e-06	5.54529e-05	1.38998	335.856	0.30465	4.56254
ENSDARG00000109859	NA	NA	NA	5.1202e-06	5.61164e-05	1.85721	136.757	0.4073	4.5598
ENSDARG00000003991	450007	fhl2b	four and a half LIM domains 2b	5.16222e-06	5.65511e-05	1.00967	306.076	0.221511	4.55808
ENSDARG00000104453	30121	flt4	fms related receptor tyrosine kinase 4	5.18347e-06	5.6758e-05	1.37831	157.814	0.302444	4.55722
ENSDARG00000038489	286748	b3gnt7	UDP-GlcNAc:betaGal beta-1,3-N-acetylglucosaminyltransferase 7	5.22866e-06	5.72005e-05	1.56863	139.994	0.344346	4.5554
ENSDARG00000019392	369197	stat5a	signal transducer and activator of transcription 5a	5.23709e-06	5.72667e-05	1.61383	94.7547	0.354294	4.55506
ENSDARG00000030006	562050	slc6a7	solute carrier family 6 member 7	5.2792e-06	5.77008e-05	1.06171	469.444	0.233171	4.55338
ENSDARG00000067851	751703	lcn15	lipocalin 15	5.34492e-06	5.83659e-05	1.93389	81.9627	0.424958	4.55077
ENSDARG00000095179	NA	NA	NA	5.35696e-06	5.84709e-05	-2.31049	51.0921	0.507767	-4.5503
ENSDARG00000101125	NA	NA	NA	5.3726e-06	5.86148e-05	-1.81275	118.518	0.398434	-4.54969
ENSDARG00000018393	571549	kank2	KN motif and ankyrin repeat domains 2	5.38345e-06	5.87065e-05	1.51595	126.143	0.33323	4.54926
ENSDARG00000033742	561683	nt5c1bb	5'-nucleotidase, cytosolic IB b	5.43763e-06	5.92704e-05	1.38022	136.854	0.303534	4.54715
ENSDARG00000027609	569259	hpn	hepsin	5.46533e-06	5.95453e-05	2.13874	71.4471	0.470457	4.54608
ENSDARG00000006892	564573	myo3b	myosin IIIB	5.5627e-06	6.04688e-05	-1.12063	229.866	0.246706	-4.54236
ENSDARG00000088187	NA	NA	NA	5.58807e-06	6.07171e-05	1.59751	93.9475	0.351765	4.5414
ENSDARG00000004451	114461	tnfrsfa	tumor necrosis factor receptor superfamily, member a	5.62863e-06	6.11302e-05	1.11338	225.075	0.245245	4.53988
ENSDARG00000091669	100334848	bicdl2l	bicaudal-D-related protein 2-like	5.66615e-06	6.14264e-05	1.0847	241.333	0.239002	4.53848
ENSDARG00000100420	777614	tpcn2	two pore segment channel 2	5.74797e-06	6.22572e-05	1.38576	158.275	0.305541	4.53545
ENSDARG00000035198	324510	gcnt4a	glucosaminyl (N-acetyl) transferase 4a	5.7616e-06	6.23204e-05	1.26192	210.565	0.278266	4.53495
ENSDARG00000070155	445164	tuba8l3	tubulin, alpha 8 like 3	5.79824e-06	6.26601e-05	1.08255	1698.63	0.238784	4.53362
ENSDARG00000114874	NA	NA	NA	5.82028e-06	6.287e-05	-1.04445	316.22	0.230421	-4.53282
ENSDARG00000076137	793143	cldn26	claudin 26	5.87673e-06	6.33657e-05	4.09206	21.3822	0.903169	4.53078
ENSDARG00000101026	NA	NA	NA	6.05987e-06	6.51354e-05	-2.36504	59.6965	0.522743	-4.52429
ENSDARG00000015657	406459	zgc:77112	zgc:77112	6.09038e-06	6.54341e-05	-1.65279	85.8372	0.3654	-4.52323
ENSDARG00000077861	NA	NA	NA	6.1341e-06	6.58743e-05	2.75234	33.0317	0.608694	4.52171
ENSDARG00000056134	555815	c1qtnf5	C1q and TNF related 5	6.14913e-06	6.59766e-05	1.8182	89.722	0.402149	4.5212
ENSDARG00000010425	564500	scara5	scavenger receptor class A, member 5 (putative)	6.15512e-06	6.60113e-05	1.46444	120.545	0.323921	4.52099
ENSDARG00000055206	556784	dtnbp1b	dystrobrevin binding protein 1b	6.18751e-06	6.62995e-05	-1.16304	232.345	0.257318	-4.51988
ENSDARG00000042521	100038774	si:dkey-251i10.1	si:dkey-251i10.1	6.22643e-06	6.66272e-05	1.97759	65.3194	0.437661	4.51855
ENSDARG00000089486	794623	cplx3b	complexin 3b	6.23007e-06	6.66364e-05	-1.29169	219.366	0.285871	-4.51843
ENSDARG00000044755	492587	gcnt4b.2	glucosaminyl (N-acetyl) transferase 4b, tandem duplicate 2	6.26681e-06	6.69996e-05	2.6527	63.6708	0.587246	4.51718
ENSDARG00000099269	NA	NA	NA	6.32739e-06	6.74969e-05	-1.09098	501.936	0.241628	-4.51514
ENSDARG00000058871	100142653	si:ch73-142c19.1	si:ch73-142c19.1	6.4046e-06	6.82294e-05	1.89198	69.8824	0.41927	4.51257
ENSDARG00000088650	101882035	tsnare1	T-SNARE Domain Containing 1	6.47131e-06	6.8879e-05	-1.0496	345.902	0.232707	-4.51038
ENSDARG00000070917	553179	kitlga	kit ligand a	6.50428e-06	6.91992e-05	1.18695	368.343	0.263223	4.5093
ENSDARG00000070846	561459	dazap1	DAZ associated protein 1	6.55134e-06	6.96689e-05	-1.06559	395.576	0.23639	-4.50777
ENSDARG00000109310	504039	im:7150988	im:7150988	6.55544e-06	6.96796e-05	1.28542	1259.29	0.285166	4.50763
ENSDARG00000051729	566869	nfatc3b	nuclear factor of activated T cells 3b	6.65011e-06	7.0563e-05	1.30097	146.66	0.28881	4.50459
ENSDARG00000092998	795321	si:ch211-202f5.3	si:ch211-202f5.3	6.66511e-06	7.06908e-05	1.23465	375.944	0.274116	4.50411
ENSDARG00000101051	569298	ctsbb	cathepsin Bb	6.95515e-06	7.36043e-05	-7.0594	33.2247	1.57048	-4.49506
ENSDARG00000098379	101884490	si:dkey-38l22.2	si:dkey-38l22.2	6.97336e-06	7.37645e-05	2.18219	64.6366	0.485524	4.4945
ENSDARG00000089458	101882236	rp1l1a	rp1 like 1a	7.22077e-06	7.62471e-05	-1.09671	280.85	0.244415	-4.48707
ENSDARG00000104924	100536537	LOC100536537	myozenin-2	7.28891e-06	7.69328e-05	-1.33217	141.08	0.297023	-4.48507
ENSDARG00000070918	563738	si:ch211-284e20.8	si:ch211-284e20.8	7.29418e-06	7.69545e-05	6.86896	28.036	1.53157	4.48492
ENSDARG00000117461	NA	NA	NA	7.32604e-06	7.7188e-05	2.30004	60.5289	0.512944	4.48399
ENSDARG00000020114	406458	slc20a1a	solute carrier family 20 member 1a	7.34935e-06	7.73665e-05	1.66744	168.173	0.371922	4.48331
ENSDARG00000043093	553612	mpeg1.2	macrophage expressed 1, tandem duplicate 2	7.41171e-06	7.79546e-05	1.3217	144.947	0.294923	4.48151
ENSDARG00000062319	567816	LOC567816	zona pellucida-like domain-containing protein 1	7.46073e-06	7.84357e-05	1.41229	392.616	0.315236	4.4801
ENSDARG00000074235	797620	LOC797620	V-set domain-containing T-cell activation inhibitor 1-like	7.4779e-06	7.85818e-05	2.59299	36.846	0.578843	4.47961
ENSDARG00000056566	550546	necab1	N-terminal EF-hand calcium binding protein 1	7.48913e-06	7.8631e-05	-1.10547	219.302	0.246795	-4.47929
ENSDARG00000104260	556083	si:ch211-117c19.1	si:ch211-117c19.1	7.54153e-06	7.90773e-05	-1.99518	57.7398	0.445571	-4.4778
ENSDARG00000105237	100537329	mcc	MCC regulator of WNT signaling pathway	7.65802e-06	8.01937e-05	1.18632	185.041	0.265128	4.47453
ENSDARG00000111945	NA	NA	NA	7.66806e-06	8.02637e-05	2.87726	31.9771	0.64307	4.47425
ENSDARG00000095312	566194	LOC566194	vascular cell adhesion protein 1-like	7.75273e-06	8.11146e-05	2.64679	42.4532	0.591871	4.4719
ENSDARG00000079608	100330698	sgpp2	sphingosine-1-phosphate phosphatase 2	7.77177e-06	8.12783e-05	2.22967	47.0039	0.498654	4.47138
ENSDARG00000013705	436586	ccm2	CCM2 scaffold protein	7.8944e-06	8.24172e-05	1.05903	260.295	0.237025	4.46803
ENSDARG00000101124	NA	NA	NA	8.09863e-06	8.4256e-05	-2.05821	60.4667	0.461218	-4.46256
ENSDARG00000037925	767636	rgs9a	regulator of G protein signaling 9a	8.12294e-06	8.44356e-05	-1.33649	608.708	0.299533	-4.46192
ENSDARG00000094466	792024	tuba8l5	tubulin, alpha 8 like 5	8.28074e-06	8.60014e-05	1.37726	216.934	0.308956	4.45779
ENSDARG00000077637	569201	mal2	mal, T cell differentiation protein 2	8.42035e-06	8.73379e-05	1.51521	113.225	0.340174	4.45421
ENSDARG00000088885	570991	si:ch1073-340i21.3	si:ch1073-340i21.3	8.45883e-06	8.76991e-05	1.13747	2091.61	0.255426	4.45323
ENSDARG00000115988	NA	NA	NA	8.49056e-06	8.79609e-05	-1.22871	2322.43	0.275965	-4.45243
ENSDARG00000102026	449665	gpsm2l	G protein signaling modulator 2, like	8.61055e-06	8.91181e-05	1.50294	109.32	0.337785	4.44941
ENSDARG00000055588	445474	stat5b	signal transducer and activator of transcription 5b	8.70488e-06	9.00556e-05	1.05905	251.538	0.238145	4.44707
ENSDARG00000104760	100005496	si:ch211-1i11.3	si:ch211-1i11.3	8.77191e-06	9.07051e-05	1.28391	145.273	0.288815	4.44542
ENSDARG00000020031	436897	cldn11a	claudin 11a	8.8879e-06	9.17117e-05	1.06171	322.892	0.238983	4.4426
ENSDARG00000014031	393561	abcc2	ATP-binding cassette, sub-family C (CFTR/MRP), member 2	8.92165e-06	9.19365e-05	1.13214	240.514	0.254884	4.44178
ENSDARG00000079589	100170809	si:dkeyp-73d8.6	si:dkeyp-73d8.6	8.96515e-06	9.22311e-05	2.48233	48.8629	0.55899	4.44074
ENSDARG00000036987	260350	has2	hyaluronan synthase 2	9.03813e-06	9.28624e-05	1.82504	71.5008	0.411138	4.43899
ENSDARG00000056233	402849	tmem179ba	transmembrane protein 179Ba	9.0508e-06	9.29528e-05	1.07944	333.659	0.243189	4.43869
ENSDARG00000079123	563560	ikbkb	inhibitor of nuclear factor kappa B kinase subunit beta	9.08457e-06	9.32597e-05	1.54968	96.1125	0.349192	4.43789
ENSDARG00000071048	794092	ccn6	cellular communication network factor 6	9.10107e-06	9.33891e-05	1.41296	160.889	0.318413	4.4375
ENSDARG00000099506	100537765	LOC100537765	ras-related C3 botulinum toxin substrate 1-like	9.13226e-06	9.36691e-05	1.96835	61.8207	0.443645	4.43676
ENSDARG00000030530	406424	slc22a2	solute carrier family 22 member 2	9.20713e-06	9.43967e-05	1.1343	229.464	0.25576	4.435
ENSDARG00000078261	562601	nphp3	nephronophthisis 3	9.29102e-06	9.51439e-05	1.34033	149.618	0.302351	4.43305
ENSDARG00000070434	100005849	rhov	ras homolog family member V	9.34018e-06	9.55566e-05	1.11849	202.563	0.252373	4.43191
ENSDARG00000070624	100003278	cacng7b	calcium channel, voltage-dependent, gamma subunit 7b	9.46898e-06	9.67918e-05	-1.53933	121.007	0.34756	-4.42896
ENSDARG00000052855	567333	ctso	cathepsin O	9.49501e-06	9.69339e-05	1.09774	217.117	0.247887	4.42837
ENSDARG00000045268	494051	tectb	tectorin beta	9.52962e-06	9.72459e-05	1.41512	161.853	0.319615	4.42758
ENSDARG00000091521	101886393	LOC101886393	mitogen-activated protein kinase kinase kinase 11-like	9.66765e-06	9.85287e-05	1.55878	90.7485	0.352308	4.42448
ENSDARG00000098655	NA	NA	NA	9.82009e-06	9.98279e-05	3.11006	27.8144	0.703459	4.4211
ENSDARG00000102829	NA	NA	NA	1.00237e-05	0.000101596	1.03059	408.146	0.233341	4.41666
ENSDARG00000044161	557511	grid1b	glutamate receptor, ionotropic, delta 1b	1.00753e-05	0.000102033	-1.15945	202.974	0.262584	-4.41555
ENSDARG00000054645	568811	si:ch211-51c14.1	si:ch211-51c14.1	1.02416e-05	0.000103674	1.33546	468.838	0.302688	4.41201
ENSDARG00000101890	566471	pigr	polymeric immunoglobulin receptor	1.03132e-05	0.000104342	1.58449	106.699	0.359254	4.4105
ENSDARG00000029019	326287	epb41b	erythrocyte membrane protein band 4.1b	1.04295e-05	0.000105354	1.19903	174.192	0.272008	4.40807
ENSDARG00000076996	566321	ipo13a	importin 13a	1.04505e-05	0.000105521	1.99638	157.879	0.452936	4.40764
ENSDARG00000011298	566279	atf7a	activating transcription factor 7a	1.05202e-05	0.000106074	1.32474	177.428	0.300653	4.4062
ENSDARG00000086223	100004031	si:ch73-144d13.4	si:ch73-144d13.4	1.05274e-05	0.000106074	-3.56944	24.4611	0.810124	-4.40605
ENSDARG00000104500	565649	fyco1a	FYVE and coiled-coil domain autophagy adaptor 1a	1.06762e-05	0.000107348	1.09956	207.49	0.249731	4.403
ENSDARG00000101660	569320	sntg2	syntrophin, gamma 2	1.07486e-05	0.000107895	-1.26663	191.576	0.28777	-4.40154
ENSDARG00000036897	445247	sgms2b	sphingomyelin synthase 2b	1.07583e-05	0.000107948	2.04026	52.0686	0.463555	4.40134
ENSDARG00000086453	404625	gja9b	gap junction protein alpha 9b	1.07826e-05	0.000108146	-1.45456	117.591	0.330518	-4.40085
ENSDARG00000054447	100331439	slc29a1b	solute carrier family 29 member 1b	1.08591e-05	0.000108777	1.71354	73.0277	0.389501	4.39932
ENSDARG00000044254	492336	anxa3b	annexin A3b	1.08752e-05	0.000108892	-1.04276	412.438	0.237044	-4.399
ENSDARG00000053364	100192208	pax10	paired box 10	1.08907e-05	0.000109002	-1.08767	561.773	0.247272	-4.39869
ENSDARG00000094500	108179089	si:ch211-238e22.4	si:ch211-238e22.4	1.09502e-05	0.000109507	-1.52481	96.5648	0.346745	-4.39751
ENSDARG00000096851	NA	NA	NA	1.09879e-05	0.000109796	-1.17584	232.926	0.267432	-4.39676
ENSDARG00000069904	101883924	col24a1	collagen type XXIV alpha 1 chain	1.09883e-05	0.000109796	1.84697	76.2699	0.420076	4.39675
ENSDARG00000054914	436731	dgat1b	diacylglycerol O-acyltransferase 1b	1.10781e-05	0.000110509	1.07849	218.095	0.245391	4.39498
ENSDARG00000043710	442922	parvaa	parvin, alpha a	1.15521e-05	0.000114808	1.17519	250.44	0.26795	4.38587
ENSDARG00000040799	326018	sst1.1	somatostatin 1, tandem duplicate 1	1.20043e-05	0.00011881	-1.12928	266.556	0.257974	-4.37751
ENSDARG00000099352	NA	NA	NA	1.21529e-05	0.000120132	1.74844	81.7995	0.399659	4.37483
ENSDARG00000012297	100334711	LOC100334711	cyclic nucleotide-gated channel rod photoreceptor subunit alpha-like	1.21641e-05	0.000120193	-1.2466	159.155	0.284961	-4.37463
ENSDARG00000059575	767721	uhmk1	U2AF homology motif (UHM) kinase 1	1.23031e-05	0.000121517	1.30904	146.63	0.299405	4.37215
ENSDARG00000034207	114404	gjc4a	gap junction protein gamma 4a	1.23306e-05	0.000121688	1.29849	158.097	0.297024	4.37166
ENSDARG00000027600	393165	pdlim5b	PDZ and LIM domain 5b	1.25005e-05	0.000123264	1.23339	423.231	0.282325	4.36867
ENSDARG00000019521	337514	mpx	myeloid-specific peroxidase	1.25192e-05	0.000123346	1.81805	148.046	0.416188	4.36834
ENSDARG00000075463	100330275	mss51	MSS51 mitochondrial translational activator	1.26276e-05	0.000124363	1.73181	193.19	0.396615	4.36646
ENSDARG00000099573	NA	NA	NA	1.29838e-05	0.000127453	-1.70367	76.3265	0.390715	-4.36038
ENSDARG00000070683	100038765	dkk3b	dickkopf WNT signaling pathway inhibitor 3b	1.33084e-05	0.000130372	1.25403	190.705	0.287954	4.35497
ENSDARG00000096989	101886617	fam110c	family with sequence similarity 110 member C	1.3398e-05	0.00013109	1.29496	141.119	0.297453	4.3535
ENSDARG00000088069	572297	LOC572297	interferon-induced protein with tetratricopeptide repeats 5	1.3452e-05	0.000131457	3.25281	36.3388	0.747323	4.35262
ENSDARG00000067549	100003937	adamts12	ADAM metallopeptidase with thrombospondin type 1 motif, 12	1.39196e-05	0.000135365	1.04051	231.216	0.239465	4.34513
ENSDARG00000005915	30310	tcf3a	transcription factor 3a	1.39336e-05	0.000135446	1.24015	189.142	0.285426	4.3449
ENSDARG00000095826	NA	NA	NA	1.39936e-05	0.000135975	-1.26137	278.259	0.290373	-4.34396
ENSDARG00000061039	567172	atp10a	ATPase phospholipid transporting 10A	1.40292e-05	0.00013621	2.1477	46.6462	0.494473	4.3434
ENSDARG00000099633	566865	sec14l7	SEC14-like lipid binding 7	1.40547e-05	0.000136388	1.60088	150.995	0.368611	4.34301
ENSDARG00000075827	282671	f7i	coagulation factor VIIi	1.40589e-05	0.000136388	1.74256	72.542	0.401241	4.34294
ENSDARG00000040076	57923	pycard	PYD and CARD domain containing	1.4065e-05	0.000136392	1.0963	1164.59	0.252439	4.34284
ENSDARG00000057143	572204	nradd	neurotrophin receptor associated death domain	1.42386e-05	0.000137963	2.16037	73.2656	0.497764	4.34015
ENSDARG00000007494	445567	st3gal8	ST3 beta-galactoside alpha-2,3-sialyltransferase 8	1.43101e-05	0.000138489	1.65324	88.3987	0.381014	4.33905
ENSDARG00000042492	NA	NA	NA	1.44176e-05	0.000139361	1.49306	109.721	0.344229	4.3374
ENSDARG00000026736	334010	il11ra	interleukin 11 receptor, alpha	1.44793e-05	0.000139844	1.65635	88.4293	0.381958	4.33646
ENSDARG00000011821	100036767	plod2	procollagen-lysine, 2-oxoglutarate 5-dioxygenase 2	1.46598e-05	0.000141133	1.66934	374.075	0.385197	4.33374
ENSDARG00000042172	562475	c7a	complement component 7a	1.47426e-05	0.000141873	1.16823	259.171	0.269645	4.3325
ENSDARG00000043135	353221	pomca	proopiomelanocortin a	1.47943e-05	0.000142256	5.35276	19.5749	1.23571	4.33173
ENSDARG00000002299	100332997	arsh	arylsulfatase H	1.51509e-05	0.000145452	1.08259	215.618	0.250225	4.32648
ENSDARG00000058444	567182	snx6	sorting nexin 6	1.52061e-05	0.000145865	-1.17355	366.621	0.271298	-4.32568
ENSDARG00000007108	445105	lipia	lipase, member Ia	1.54709e-05	0.000148227	1.03356	234.506	0.239146	4.32188
ENSDARG00000036168	568315	nfatc1	nuclear factor of activated T cells 1	1.55878e-05	0.00014911	1.59867	155.026	0.370044	4.32021
ENSDARG00000074763	100003330	mrap2a	melanocortin 2 receptor accessory protein 2a	1.57455e-05	0.000150438	-1.30121	139.949	0.301346	-4.31799
ENSDARG00000058903	100332121	gpr161b	G protein-coupled receptor 161b	1.57819e-05	0.000150726	1.04043	267.914	0.240981	4.31748
ENSDARG00000117818	NA	NA	NA	1.5934e-05	0.000151877	2.17246	58.1785	0.503425	4.31536
ENSDARG00000010231	405817	ppm1na	protein phosphatase, Mg2+/Mn2+ dependent, 1Na (putative)	1.60413e-05	0.000152596	-1.24446	217.841	0.288477	-4.31388
ENSDARG00000054137	561970	adgrg6	adhesion G protein-coupled receptor G6	1.63122e-05	0.000154989	1.19735	335.052	0.277795	4.31018
ENSDARG00000083588	114482630	mir181b-3	microRNA mir-181b-3	1.64337e-05	0.000156019	-1.61986	83.7942	0.375965	-4.30854
ENSDARG00000086877	102467219	mhc1zda	major histocompatibility complex class I ZDA	1.64878e-05	0.000156471	-1.18037	265.496	0.274008	-4.30781
ENSDARG00000097483	568604	linc.pou2af1	lnc RNA pou2af1	1.67517e-05	0.000158662	1.12045	221.873	0.26031	4.3043
ENSDARG00000078979	100151026	arhgef40	Rho guanine nucleotide exchange factor (GEF) 40	1.69049e-05	0.000159923	2.91965	28.0924	0.678628	4.30228
ENSDARG00000044417	619201	disp1	dispatched homolog 1 (Drosophila)	1.69913e-05	0.000160614	1.34712	157.41	0.313201	4.30115
ENSDARG00000100693	556380	ddr2a	discoidin domain receptor tyrosine kinase 2a	1.73792e-05	0.000163765	1.02143	271.987	0.237754	4.29615
ENSDARG00000037917	407685	itga3a	integrin, alpha 3a	1.74312e-05	0.00016419	1.27572	195.115	0.296991	4.29549
ENSDARG00000038703	321224	hkdc1	hexokinase domain containing 1	1.74416e-05	0.000164223	1.09394	194.862	0.254681	4.29535
ENSDARG00000013460	564992	wfikkn2a	info WAP, follistatin/kazal, immunoglobulin, kunitz and netrin domain containing 2a	1.74615e-05	0.000164346	1.18798	157.925	0.276589	4.2951
ENSDARG00000043482	494166	b3gnt3.1	UDP-GlcNAc:betaGal beta-1,3-N-acetylglucosaminyltransferase 3, tandem duplicate 1	1.75353e-05	0.000164847	1.31864	193.632	0.307076	4.29416
ENSDARG00000075362	100334777	whrna	whirlin a	1.76929e-05	0.000166198	-1.07542	280.283	0.250552	-4.29218
ENSDARG00000105208	405880	zgc:85843	zgc:85843	1.77137e-05	0.000166329	3.2848	43.7783	0.765346	4.29192
ENSDARG00000052893	30474	rx3	retinal homeobox gene 3	1.78098e-05	0.000167034	-1.05165	314.792	0.245098	-4.29072
ENSDARG00000097187	101884986	si:ch211-153l6.6	si:ch211-153l6.6	1.80124e-05	0.000168803	-1.04106	351.298	0.242774	-4.2882
ENSDARG00000109276	100332446	LOC100332446	uncharacterized LOC100332446	1.80214e-05	0.000168821	1.25557	151.015	0.292803	4.28809
ENSDARG00000011886	386613	pdca	phosducin a	1.85052e-05	0.000172881	-1.23749	263.298	0.288984	-4.2822
ENSDARG00000017821	30482	gata5	GATA binding protein 5	1.85866e-05	0.000173574	2.08745	66.8227	0.487583	4.28123
ENSDARG00000038069	553676	mgat3a	beta-1,4-mannosyl-glycoprotein 4-beta-N-acetylglucosaminyltransferase a	1.86409e-05	0.000173987	2.48578	41.3301	0.58071	4.28058
ENSDARG00000076820	100149957	xkr8.2	XK, Kell blood group complex subunit-related family, member 8, tandem duplicate 2	1.87336e-05	0.000174743	1.32651	131.282	0.30997	4.27947
ENSDARG00000032838	560719	si:dkey-206f10.1	si:dkey-206f10.1	1.89594e-05	0.00017678	-1.11346	424.566	0.260348	-4.27681
ENSDARG00000070991	561905	mlpha	melanophilin a	1.94251e-05	0.000180771	1.24866	214.708	0.292329	4.2714
ENSDARG00000055271	794221	nkd2b	NKD inhibitor of WNT signaling pathway 2b	1.95984e-05	0.000182101	2.0535	48.9598	0.480979	4.26942
ENSDARG00000053973	569489	fetub	fetuin B	1.96539e-05	0.000182546	2.77728	1284.67	0.650601	4.26879
ENSDARG00000011521	322660	upb1	ureidopropionase, beta	1.98163e-05	0.000183912	1.70183	90.1675	0.398841	4.26695
ENSDARG00000009886	414843	rnf114	ring finger protein 114	1.98353e-05	0.000183993	1.1219	179.348	0.262941	4.26674
ENSDARG00000029766	565875	nr1i2	nuclear receptor subfamily 1, group I, member 2	1.98404e-05	0.000183993	1.91832	214.04	0.449604	4.26668
ENSDARG00000104505	567613	rccd1	RCC1 domain containing 1	2.06339e-05	0.000190469	-1.89319	60.1514	0.444628	-4.25792
ENSDARG00000110040	NA	NA	NA	2.07557e-05	0.000191446	1.47485	420.744	0.346485	4.2566
ENSDARG00000006467	30456	pcdh8	protocadherin 8	2.08873e-05	0.000192438	-1.14058	749.007	0.268044	-4.25519
ENSDARG00000100606	100331456	arhgef25a	Rho guanine nucleotide exchange factor (GEF) 25a	2.0934e-05	0.000192794	1.34183	156.78	0.315378	4.25469
ENSDARG00000094217	NA	NA	NA	2.14478e-05	0.000197072	-1.01737	306.718	0.239424	-4.24926
ENSDARG00000074528	100334391	prtfdc1a	phosphoribosyl transferase domain containing 1a	2.15226e-05	0.000197684	1.356	113.984	0.319172	4.24848
ENSDARG00000077960	566630	si:ch211-186e20.7	si:ch211-186e20.7	2.15969e-05	0.000198138	3.11104	33.2316	0.732406	4.24771
ENSDARG00000100969	559754	tmprss13a	transmembrane serine protease 13a	2.1949e-05	0.000201138	2.31294	60.6265	0.54498	4.24408
ENSDARG00000071010	100005886	tuft1b	tuftelin 1b	2.20351e-05	0.000201696	1.19389	331.7	0.281365	4.2432
ENSDARG00000052958	100334610	nppb	natriuretic peptide B	2.21027e-05	0.000202238	7.1562	12.5424	1.68678	4.24252
ENSDARG00000056203	555526	si:ch211-201h21.5	si:ch211-201h21.5	2.22968e-05	0.000203935	1.81987	87.452	0.429159	4.24056
ENSDARG00000093480	100330319	pamr1	peptidase domain containing associated with muscle regeneration 1	2.24582e-05	0.000205255	1.25795	173.373	0.296761	4.23894
ENSDARG00000007906	101886177	lrp2b	low density lipoprotein receptor-related protein 2b	2.25193e-05	0.000205735	-3.44159	45.7015	0.812016	-4.23833
ENSDARG00000060783	100124613	acap2b	ArfGAP with coiled-coil, ankyrin repeat and PH domains 2b	2.33271e-05	0.000212791	1.25719	148.676	0.297181	4.23041
ENSDARG00000069471	556341	mhc1zca	major histocompatibility complex class I ZCA	2.34474e-05	0.000213645	1.27117	160.869	0.300566	4.22925
ENSDARG00000052437	569807	mia	MIA SH3 domain containing	2.35824e-05	0.000214711	4.23204	138.041	1.00097	4.22796
ENSDARG00000006901	567630	aebp1b	AE binding protein 1b	2.36688e-05	0.000215417	1.05819	606.927	0.250334	4.22713
ENSDARG00000011422	798565	ryr1a	ryanodine receptor 1a (skeletal)	2.37065e-05	0.000215678	1.16071	843.357	0.274608	4.22677
ENSDARG00000017386	100006088	sobpb	sine oculis binding protein homolog (Drosophila) b	2.42481e-05	0.000220188	1.45596	143.837	0.344875	4.22169
ENSDARG00000090416	100270757	scpp1	secretory calcium-binding phosphoprotein 1	2.42977e-05	0.000220555	3.32137	23.7575	0.786826	4.22123
ENSDARG00000057826	100001136	si:ch73-61d6.3	si:ch73-61d6.3	2.43074e-05	0.000220559	1.45628	171.192	0.344998	4.22114
ENSDARG00000060766	565130	pxnb	paxillin b	2.44393e-05	0.000221578	2.7875	35.3909	0.660559	4.21992
ENSDARG00000086100	100333685	cd302	CD302 molecule	2.44474e-05	0.000221578	1.31522	118.357	0.311675	4.21984
ENSDARG00000100185	327274	elovl7b	ELOVL fatty acid elongase 7b	2.45423e-05	0.000222271	1.45728	237.106	0.345411	4.21897
ENSDARG00000015176	568282	ror1	receptor tyrosine kinase-like orphan receptor 1	2.47356e-05	0.000223599	1.03409	217.206	0.245207	4.2172
ENSDARG00000055534	373871	grk7b	G protein-coupled receptor kinase 7b	2.48197e-05	0.000224275	-1.75267	65.9871	0.415677	-4.21643
ENSDARG00000097179	NA	NA	NA	2.51067e-05	0.000226527	-1.69262	119.534	0.401681	-4.21384
ENSDARG00000044808	561618	slc4a4b	solute carrier family 4 member 4b	2.51201e-05	0.000226562	1.14951	239.666	0.272802	4.21372
ENSDARG00000103810	NA	NA	NA	2.51996e-05	0.000227109	-1.39979	109.276	0.332255	-4.213
ENSDARG00000023861	436676	dnase1l1l	deoxyribonuclease I-like 1-like	2.53805e-05	0.000228482	1.53216	196.899	0.363814	4.21139
ENSDARG00000075149	569719	nagpa	N-acetylglucosamine-1-phosphodiester alpha-N-acetylglucosaminidase	2.54354e-05	0.000228849	1.42761	111.672	0.339027	4.2109
ENSDARG00000113519	100332323	LOC100332323	uncharacterized LOC100332323	2.57123e-05	0.000231035	-1.82184	70.6889	0.4329	-4.20845
ENSDARG00000101789	100137725	cyp1c2	cytochrome P450, family 1, subfamily C, polypeptide 2	2.66774e-05	0.000238902	1.54784	82.5476	0.368523	4.20012
ENSDARG00000074442	497424	alx4b	ALX homeobox 4b	2.6736e-05	0.000239158	1.7302	78.592	0.411989	4.19962
ENSDARG00000038700	100007673	gpr160	G protein-coupled receptor 160	2.70508e-05	0.000241885	2.67268	31.0922	0.636811	4.19697
ENSDARG00000041787	322617	gja13.2	gap junction protein alpha 13.2	2.72562e-05	0.000243448	1.94029	111.355	0.462497	4.19526
ENSDARG00000030364	114407	angpt1	angiopoietin 1	2.7304e-05	0.000243785	1.77527	69.9177	0.423201	4.19486
ENSDARG00000092077	NA	NA	NA	2.75664e-05	0.000245944	1.70353	86.2049	0.406309	4.19269
ENSDARG00000103308	259260	mst1	macrophage stimulating 1	2.75962e-05	0.000246028	1.42095	187.217	0.33893	4.19245
ENSDARG00000077040	565615	si:ch211-85n16.4	si:ch211-85n16.4	2.78294e-05	0.000247831	2.26822	40.4039	0.541272	4.19054
ENSDARG00000053845	100007164	cbln14	cerebellin 14	2.83282e-05	0.000251898	3.34529	23.3762	0.799065	4.18651
ENSDARG00000052222	565976	rasd2	RASD family member 2	2.84459e-05	0.000252664	-2.12323	51.8848	0.507274	-4.18556
ENSDARG00000001976	497400	fkbp16	FKBP prolyl isomerase 16	2.85219e-05	0.000253151	-1.00899	326.908	0.241099	-4.18496
ENSDARG00000093471	108191306	LOC108191306	uncharacterized LOC108191306	2.85718e-05	0.000253501	-1.28585	126.078	0.307283	-4.18456
ENSDARG00000069988	572528	arid6	AT-rich interaction domain 6	2.86115e-05	0.00025376	1.13308	173.602	0.270796	4.18424
ENSDARG00000097689	NA	NA	NA	2.87705e-05	0.000254887	-5.36013	19.5858	1.28141	-4.18299
ENSDARG00000042180	692279	foxl2a	forkhead box L2a	2.93736e-05	0.00025975	1.6603	70.3241	0.397365	4.17827
ENSDARG00000001414	562393	mctp2a	multiple C2 domains, transmembrane 2a	2.94028e-05	0.000259912	1.36089	137.916	0.325724	4.17804
ENSDARG00000090685	101885957	tmem241	transmembrane protein 241	2.9633e-05	0.000261562	1.55789	81.8311	0.373034	4.17627
ENSDARG00000052387	553427	pou2f3	POU class 2 homeobox 3	2.9703e-05	0.000262037	1.2146	140.563	0.290871	4.17573
ENSDARG00000063313	569736	plbd1a	phospholipase B domain containing 1a	2.98117e-05	0.000262845	1.77751	78.0276	0.42576	4.1749
ENSDARG00000054302	569546	ehd4	EH-domain containing 4	2.99222e-05	0.000263243	1.54974	84.1167	0.37128	4.17406
ENSDARG00000014246	566455	jag2a	jagged canonical Notch ligand 2a	3.03469e-05	0.000266511	1.95449	51.0011	0.468607	4.17085
ENSDARG00000095041	108191292	LOC108191292	uncharacterized LOC108191292	3.04924e-05	0.000267671	1.16922	168.904	0.280406	4.16976
ENSDARG00000075854	404727	gjb10	gap junction protein beta 10	3.06755e-05	0.000269006	1.8926	72.1887	0.454036	4.16839
ENSDARG00000027088	336492	ptgdsb.1	prostaglandin D2 synthase b, tandem duplicate 1	3.06782e-05	0.000269006	-1.07333	1429.37	0.257494	-4.16837
ENSDARG00000107296	100333552	fam196a	family with sequence similarity 196 member A	3.07069e-05	0.000269159	-1.71355	79.5193	0.411104	-4.16816
ENSDARG00000012125	572249	cnga1b	cyclic nucleotide gated channel subunit alpha 1b	3.08886e-05	0.000270357	-1.08788	188.427	0.261082	-4.16681
ENSDARG00000059064	792539	rassf3	Ras association domain family member 3	3.17065e-05	0.000277112	1.14535	165.188	0.275269	4.16085
ENSDARG00000074776	323681	tmem154	transmembrane protein 154	3.18038e-05	0.000277844	1.32649	126.463	0.318856	4.16015
ENSDARG00000097369	NA	NA	NA	3.20165e-05	0.000279255	-1.23362	183.851	0.296641	-4.15863
ENSDARG00000089172	101886250	si:ch1073-391i24.1	si:ch1073-391i24.1	3.21565e-05	0.000280329	-1.1986	145.012	0.288289	-4.15763
ENSDARG00000024602	560569	zgc:162964	zgc:162964	3.21781e-05	0.000280416	1.33006	122.939	0.319919	4.15748
ENSDARG00000020072	252850	thbs4b	thrombospondin 4b	3.23792e-05	0.000281958	1.04996	2177.43	0.252634	4.15605
ENSDARG00000013704	259251	cers2a	ceramide synthase 2a	3.30771e-05	0.000287207	1.41156	113.293	0.340038	4.15118
ENSDARG00000102406	NA	NA	NA	3.36735e-05	0.000291963	1.11503	255.5	0.268872	4.14708
ENSDARG00000112749	NA	NA	NA	3.38328e-05	0.000293131	-1.12993	194.737	0.272536	-4.146
ENSDARG00000040200	100005907	LOC100005907	GTPase IMAP family member 7-like	3.38449e-05	0.000293131	-7.00843	12.2255	1.69044	-4.14592
ENSDARG00000055463	558559	lrit3a	info leucine-rich repeat, immunoglobulin-like and transmembrane domains 3a	3.4197e-05	0.000295967	-1.0481	353.84	0.252947	-4.14355
ENSDARG00000102272	393367	coro6	coronin 6	3.43252e-05	0.000296868	2.214	96.6041	0.534434	4.14269
ENSDARG00000061120	494042	slc43a2b	solute carrier family 43 member 2b	3.43339e-05	0.000296868	1.14647	426.268	0.276748	4.14263
ENSDARG00000088882	101884675	gprin3a	GPRIN family member 3a	3.43696e-05	0.000297032	-1.61376	73.3566	0.389572	-4.1424
ENSDARG00000042726	563649	grb7	growth factor receptor bound protein 7	3.44474e-05	0.00029749	2.13574	42.0456	0.515646	4.14188
ENSDARG00000087663	101883138	prr35	proline rich 35	3.44611e-05	0.000297501	-1.22953	189.826	0.29686	-4.14179
ENSDARG00000099003	572000	cyp2aa1	cytochrome P450, family 2, subfamily AA, polypeptide 1	3.45994e-05	0.00029848	1.42239	97.455	0.3435	4.14087
ENSDARG00000023217	555432	crema	cAMP responsive element modulator a	3.47678e-05	0.000299826	1.29164	129.759	0.312009	4.13975
ENSDARG00000078060	100334336	syt7b	synaptotagmin VIIb	3.50181e-05	0.000301361	-1.22802	168.226	0.29676	-4.13811
ENSDARG00000117160	100537502	LOC100537502	uncharacterized LOC100537502	3.51446e-05	0.000302315	1.18377	183.36	0.286122	4.13728
ENSDARG00000006677	567460	ripk1l	receptor (TNFRSF)-interacting serine-threonine kinase 1, like	3.51746e-05	0.000302356	2.72671	53.7829	0.659089	4.13708
ENSDARG00000074771	571368	ifngr1	interferon gamma receptor 1	3.58478e-05	0.000307481	1.29443	130.734	0.313214	4.13273
ENSDARG00000091748	556143	tbx22	T-box transcription factor 22	3.58709e-05	0.000307535	2.41513	39.671	0.584412	4.13258
ENSDARG00000093089	100320280	tac3a	tachykinin precursor 3a	3.64226e-05	0.000311966	-1.36999	104.736	0.331791	-4.12907
ENSDARG00000090156	321786	pttg1ipa	PTTG1 interacting protein a	3.69663e-05	0.000316171	1.30113	360.48	0.315375	4.12567
ENSDARG00000061357	100170782	chst6	carbohydrate sulfotransferase 6	3.70784e-05	0.000316911	2.38776	51.0092	0.578855	4.12497
ENSDARG00000101585	566085	tecra	trans-2,3-enoyl-CoA reductase a	3.75121e-05	0.000320382	1.2631	142.952	0.306408	4.12229
ENSDARG00000077872	100006895	LOC100006895	alpha-2-macroglobulin-like	3.79451e-05	0.00032385	1.96596	64.8355	0.477217	4.11965
ENSDARG00000097414	100329241	si:ch211-106e7.2	si:ch211-106e7.2	3.79975e-05	0.000324181	1.40898	111.259	0.34204	4.11933
ENSDARG00000088204	101882404	shisa8b	shisa family member 8b	3.80974e-05	0.000324802	-1.48713	111.601	0.361066	-4.11873
ENSDARG00000070078	571189	abcb11b	ATP-binding cassette, sub-family B (MDR/TAP), member 11b	3.83637e-05	0.000326707	2.02924	93.3495	0.492878	4.11712
ENSDARG00000011445	569908	mideasa	mitotic deacetylase associated SANT domain protein a	3.86246e-05	0.000328557	1.04451	217.381	0.253796	4.11556
ENSDARG00000102440	NA	NA	NA	3.93472e-05	0.000333916	1.40776	100.602	0.342415	4.11128
ENSDARG00000070110	564181	opn5	opsin 5	4.04385e-05	0.000342253	2.72665	29.3935	0.664232	4.10496
ENSDARG00000093699	NA	NA	NA	4.06472e-05	0.000343853	1.49151	86.5531	0.363449	4.10377
ENSDARG00000101175	768182	mcu	mitochondrial calcium uniporter	4.0892e-05	0.00034568	1.79712	79.6071	0.438068	4.10238
ENSDARG00000110056	NA	NA	NA	4.18813e-05	0.000353296	1.87414	53.2374	0.457459	4.09685
ENSDARG00000112256	101885168	rpp25b	ribonuclease P and MRP subunit p25, b	4.19849e-05	0.000354046	-1.04191	238.116	0.254355	-4.09628
ENSDARG00000035308	562032	grb10b	growth factor receptor-bound protein 10b	4.20383e-05	0.000354246	1.84107	72.9103	0.449481	4.09598
ENSDARG00000099916	NA	NA	NA	4.21077e-05	0.000354707	-1.94259	58.1971	0.474311	-4.0956
ENSDARG00000100844	436719	cldn15lb	claudin 15-like b	4.22808e-05	0.000356041	1.71002	109.064	0.417622	4.09465
ENSDARG00000069608	100332334	palm2akap2	palm2 and akap2 fusion	4.28905e-05	0.000360952	1.8404	76.3384	0.449828	4.09133
ENSDARG00000103789	567635	tmem130	transmembrane protein 130	4.33449e-05	0.000364617	1.20889	155.586	0.295652	4.08889
ENSDARG00000053858	541319	crip1	cysteine-rich protein 1	4.39511e-05	0.000369457	1.04923	845.82	0.256807	4.08566
ENSDARG00000061201	751707	acsf2	acyl-CoA synthetase family member 2	4.41495e-05	0.000370865	1.15121	870.329	0.281841	4.08462
ENSDARG00000035682	562912	ltbp3	latent transforming growth factor beta binding protein 3	4.44378e-05	0.000372896	1.20823	488.315	0.29591	4.08311
ENSDARG00000102234	100148657	si:ch211-71n6.4	si:ch211-71n6.4	4.45363e-05	0.000373591	1.50386	131.981	0.368359	4.08259
ENSDARG00000099106	550372	afmid	arylformamidase	4.49219e-05	0.000376437	-1.44542	89.995	0.354219	-4.08059
ENSDARG00000099183	799903	fkbp10a	FKBP prolyl isomerase 10a	4.4976e-05	0.000376752	1.88439	126.014	0.461827	4.08031
ENSDARG00000110637	NA	NA	NA	4.62419e-05	0.000387086	-1.28509	154.426	0.315448	-4.07385
ENSDARG00000105265	100141330	zgc:171534	zgc:171534	4.6538e-05	0.000389157	6.99675	11.2552	1.7181	4.07237
ENSDARG00000042510	553440	acot20	acyl-CoA thioesterase 20	4.65752e-05	0.000389333	1.16963	192.897	0.287226	4.07218
ENSDARG00000088022	102467220	mhc1zfa	major histocompatibility complex class I ZFA	4.72804e-05	0.00039454	-6.92548	11.5201	1.70214	-4.06868
ENSDARG00000007383	504083	kcnk6	potassium channel, subfamily K, member 6	4.76046e-05	0.000397107	1.21455	294.522	0.298629	4.06709
ENSDARG00000078324	796720	prdm16	PR domain containing 16	4.79989e-05	0.00039998	1.37401	157.016	0.337996	4.06516
ENSDARG00000076309	795448	mxra5b	matrix-remodelling associated 5b	4.8129e-05	0.000400925	3.60309	18.751	0.886472	4.06453
ENSDARG00000115868	324261	sp5l	Sp5 transcription factor-like	4.8275e-05	0.000402001	-1.23422	194.506	0.30371	-4.06382
ENSDARG00000032801	560806	grk5	G protein-coupled receptor kinase 5	4.89064e-05	0.000406695	2.01019	92.3058	0.495024	4.06079
ENSDARG00000005648	100002223	olfml2a	olfactomedin-like 2A	4.96743e-05	0.000412223	1.55675	90.2644	0.383706	4.05715
ENSDARG00000059365	436937	nipal4	NIPA like domain containing 4	5.04668e-05	0.000418257	1.07354	178.434	0.264846	4.05345
ENSDARG00000078135	100004793	mrc2	mannose receptor, C type 2	5.11485e-05	0.000423139	1.94265	48.1496	0.47963	4.05032
ENSDARG00000070986	565673	sergef	secretion regulating guanine nucleotide exchange factor	5.12828e-05	0.000423958	-1.1768	152.828	0.290588	-4.0497
ENSDARG00000044261	559906	si:ch211-243g18.2	si:ch211-243g18.2	5.14658e-05	0.000425177	1.06449	1347.22	0.26291	4.04887
ENSDARG00000045302	431732	smpx	small muscle protein X-linked	5.14895e-05	0.000425227	1.10103	513.283	0.271942	4.04876
ENSDARG00000059399	100151262	si:ch211-160o17.6	si:ch211-160o17.6	5.22257e-05	0.00043101	-1.43717	108.38	0.355256	-4.04544
ENSDARG00000042526	282666	sebox	SEBOX homeobox	5.23976e-05	0.000432131	-1.72815	68.0791	0.427267	-4.04467
ENSDARG00000030262	798392	si:ch211-220i18.4	si:ch211-220i18.4	5.25151e-05	0.000432952	2.42994	31.9358	0.600855	4.04414
ENSDARG00000019457	564996	tfe3b	transcription factor binding to IGHM enhancer 3b	5.26096e-05	0.000433582	1.97256	48.0964	0.487809	4.04372
ENSDARG00000037845	567110	col9a3	collagen, type IX, alpha 3	5.27711e-05	0.000434763	1.00498	12311.7	0.248572	4.043
ENSDARG00000038205	30300	her2	hairy-related 2	5.29749e-05	0.000436293	-1.01661	234.077	0.251505	-4.0421
ENSDARG00000104246	324574	wu:fc33b09	wu:fc33b09	5.31286e-05	0.000437258	-1.00383	335.38	0.248386	-4.04142
ENSDARG00000070792	791200	lrrc15	leucine rich repeat containing 15	5.32799e-05	0.000438353	1.98612	47.3334	0.491521	4.04075
ENSDARG00000010270	558801	fezf1	FEZ family zinc finger 1	5.39682e-05	0.000443408	-1.02442	280.285	0.253712	-4.03774
ENSDARG00000020741	378986	fga	fibrinogen alpha chain	5.42077e-05	0.000445223	3.04576	815.818	0.754518	4.0367
ENSDARG00000115511	100331974	LOC100331974	uncharacterized LOC100331974	5.47677e-05	0.000449054	2.55779	46.9376	0.634014	4.03429
ENSDARG00000074378	407086	junba	JunB proto-oncogene, AP-1 transcription factor subunit a	5.49852e-05	0.000450684	-1.09718	424.906	0.272026	-4.03336
ENSDARG00000117537	101883546	LOC101883546	uncharacterized LOC101883546	5.52295e-05	0.000452531	3.07479	28.1306	0.762537	4.03232
ENSDARG00000024189	394236	pnocb	prepronociceptin b	5.61162e-05	0.000459169	-1.45809	96.7108	0.361936	-4.02857
ENSDARG00000025320	NA	NA	NA	5.63364e-05	0.000460657	1.98828	54.9868	0.493657	4.02765
ENSDARG00000101726	561967	ces2b	carboxylesterase 2b	5.6484e-05	0.000461602	1.62426	91.6164	0.40334	4.02704
ENSDARG00000052948	567953	nppal	natriuretic peptide A-like	5.65727e-05	0.000461959	-1.52651	113.432	0.379101	-4.02667
ENSDARG00000038609	114417	mpz	myelin protein zero	5.6633e-05	0.000462294	-1.09969	219.045	0.273118	-4.02642
ENSDARG00000010059	563019	itpkb	inositol-trisphosphate 3-kinase B	5.74525e-05	0.00046787	1.38413	103.527	0.344052	4.02304
ENSDARG00000060808	497407	mecom	MDS1 and EVI1 complex locus	5.76283e-05	0.000469142	1.17535	241.082	0.292208	4.02232
ENSDARG00000058966	553712	zgc:112332	zgc:112332	5.76935e-05	0.000469513	-1.03033	281.383	0.256169	-4.02205
ENSDARG00000002601	140746	irx7	iroquois homeobox 7	5.77364e-05	0.000469703	-1.05515	203.254	0.262353	-4.02188
ENSDARG00000098286	571446	LOC571446	zinc transporter ZIP9-B-like	5.78752e-05	0.000470672	1.24834	141.178	0.31043	4.02131
ENSDARG00000095674	561344	tmem123	transmembrane protein 123	5.79449e-05	0.000470818	2.22244	38.025	0.552703	4.02103
ENSDARG00000103589	58076	gata6	GATA binding protein 6	5.79508e-05	0.000470818	2.21054	99.8963	0.549747	4.021
ENSDARG00000044047	550539	slc18b1	solute carrier family 18 member B1	5.80127e-05	0.000471152	1.61404	75.3497	0.401428	4.02075
ENSDARG00000010565	445293	aqp4	aquaporin 4	5.84407e-05	0.000474306	1.7411	62.326	0.433214	4.01902
ENSDARG00000033089	NA	NA	NA	5.85214e-05	0.000474801	1.2462	132.186	0.310101	4.01869
ENSDARG00000095831	556653	LOC556653	uncharacterized LOC556653	5.86203e-05	0.000475282	-1.0165	224.333	0.252967	-4.0183
ENSDARG00000059507	799082	si:dkey-163m14.2	si:dkey-163m14.2	5.91159e-05	0.000479138	2.41576	37.2139	0.601487	4.01631
ENSDARG00000070844	796865	gamt	guanidinoacetate N-methyltransferase	5.91717e-05	0.000479267	1.18067	5674.51	0.293986	4.01609
ENSDARG00000031616	445118	g6pc1a.1	glucose-6-phosphatase catalytic subunit 1a, tandem duplicate 1	5.93293e-05	0.000480219	2.41945	31.7498	0.602532	4.01546
ENSDARG00000023656	569018	he1.1	hatching enzyme 1, tandem duplicate 1	6.11881e-05	0.000494264	2.04507	45.5752	0.510223	4.00818
ENSDARG00000070272	557302	casp10	caspase 10, apoptosis-related cysteine peptidase	6.15354e-05	0.000496735	2.43066	31.6123	0.606628	4.00684
ENSDARG00000061941	557850	trpv4	transient receptor potential cation channel, subfamily V, member 4	6.25236e-05	0.000503695	1.30482	127.197	0.325954	4.00308
ENSDARG00000039304	494168	six1a	SIX homeobox 1a	6.312e-05	0.000507648	1.12775	331.181	0.28188	4.00083
ENSDARG00000114742	570815	dusp26	dual specificity phosphatase 26	6.3356e-05	0.000509374	-1.06321	232.41	0.265805	-3.99995
ENSDARG00000092082	NA	NA	NA	6.34117e-05	0.000509652	-1.3964	92.1325	0.349122	-3.99974
ENSDARG00000113372	NA	NA	NA	6.41369e-05	0.000514963	-1.47478	94.3473	0.368967	-3.99705
ENSDARG00000092141	100321230	si:dkeyp-100a1.6	si:dkeyp-100a1.6	6.54032e-05	0.000524253	2.16527	37.8634	0.542347	3.99242
ENSDARG00000115153	795264	LOC795264	uncharacterized LOC795264	6.5692e-05	0.000526216	-2.07216	43.0027	0.51916	-3.99137
ENSDARG00000069518	568049	aqp3b	aquaporin 3b	6.6172e-05	0.000529707	3.06216	22.4607	0.767528	3.98965
ENSDARG00000052826	58127	runx3	RUNX family transcription factor 3	6.66847e-05	0.000533455	1.18267	201.761	0.29657	3.98781
ENSDARG00000042970	553609	gng8	guanine nucleotide binding protein (G protein), gamma 8	6.7183e-05	0.000536905	-1.00678	268.283	0.252577	-3.98605
ENSDARG00000055276	415101	rel	v-rel avian reticuloendotheliosis viral oncogene homolog	6.72486e-05	0.00053725	1.14646	209.315	0.287635	3.98582
ENSDARG00000013245	555492	wbp1la	WW domain binding protein 1-like a	6.78014e-05	0.000540946	1.22826	128.479	0.308308	3.98387
ENSDARG00000117547	NA	NA	NA	6.86464e-05	0.000547323	-2.39274	37.0644	0.601051	-3.98093
ENSDARG00000006603	378726	csrp1a	cysteine and glycine-rich protein 1a	6.89812e-05	0.000549627	1.00989	497.965	0.253756	3.97977
ENSDARG00000040621	100148867	lrrc32	leucine rich repeat containing 32	7.00027e-05	0.000557026	2.04621	42.2988	0.514604	3.97628
ENSDARG00000034300	553130	sema3c	sema domain, immunoglobulin domain (Ig), short basic domain, secreted, (semaphorin) 3C	7.06169e-05	0.000560612	1.43842	154.925	0.36194	3.9742
ENSDARG00000045299	793799	vmo1b	vitelline membrane outer layer 1 homolog b	7.12526e-05	0.000565098	1.83342	62.847	0.461579	3.97206
ENSDARG00000110860	NA	NA	NA	7.14626e-05	0.000566576	-1.42179	99.0521	0.358012	-3.97136
ENSDARG00000056806	NA	NA	NA	7.15772e-05	0.00056711	-1.90152	48.8699	0.478855	-3.97098
ENSDARG00000021339	246092	cpa5	carboxypeptidase A5	7.16699e-05	0.000567657	1.85842	80.1428	0.468038	3.97067
ENSDARG00000103743	563388	si:dkeyp-72e1.9	si:dkeyp-72e1.9	7.17374e-05	0.000568004	-1.05225	323.751	0.26502	-3.97045
ENSDARG00000044433	100001751	sned1	sushi, nidogen and EGF-like domains 1	7.22105e-05	0.000571562	1.39635	120.505	0.351826	3.96888
ENSDARG00000074684	564844	mlsl	malate synthase-like	7.25626e-05	0.000573781	1.84873	53.0339	0.465942	3.96772
ENSDARG00000068175	368450	ing5b	inhibitor of growth family, member 5b	7.33062e-05	0.000578897	1.21355	130.258	0.306043	3.96529
ENSDARG00000022372	449808	kng1	kininogen 1	7.34784e-05	0.000579875	3.83681	141.894	0.967735	3.96473
ENSDARG00000087100	101885039	ntng2b	netrin g2b	7.38177e-05	0.000581979	-1.07225	229.797	0.270521	-3.96363
ENSDARG00000102180	NA	NA	NA	7.39145e-05	0.000582167	1.62956	92.1666	0.411161	3.96332
ENSDARG00000077440	568166	syde1	synapse defective Rho GTPase homolog 1	7.54467e-05	0.000593068	1.46347	115.71	0.369711	3.95842
ENSDARG00000041378	393219	sh2d4a	SH2 domain containing 4A	7.6387e-05	0.000599673	1.65747	62.7433	0.419034	3.95546
ENSDARG00000097693	100001321	si:ch211-248a14.8	si:ch211-248a14.8	7.69782e-05	0.000603721	1.5509	184.552	0.392274	3.95362
ENSDARG00000060263	569386	pecam1	platelet/endothelial cell adhesion molecule 1	7.71389e-05	0.000604784	1.21035	168.684	0.306175	3.95312
ENSDARG00000100657	678640	egfl7	EGF-like-domain, multiple 7	7.78064e-05	0.00060942	1.04223	184.159	0.263785	3.95106
ENSDARG00000089334	30442	ednrba	endothelin receptor Ba	7.8003e-05	0.00061076	1.66976	76.898	0.422676	3.95045
ENSDARG00000094668	100034589	si:ch211-51a19.5	si:ch211-51a19.5	7.84926e-05	0.000614193	-3.34894	25.1645	0.848057	-3.94896
ENSDARG00000060092	100073327	zgc:165481	zgc:165481	7.9067e-05	0.000618083	-1.05212	173.688	0.266547	-3.94721
ENSDARG00000070673	553234	ptgr2	prostaglandin reductase 2	7.95173e-05	0.000620996	1.1595	175.65	0.293854	3.94585
ENSDARG00000045067	793480	kcnk1a	potassium channel, subfamily K, member 1a	7.95745e-05	0.000621241	2.02803	43.8335	0.513987	3.94568
ENSDARG00000036222	30281	npy	neuropeptide Y	7.99722e-05	0.000623939	-1.56065	72.5989	0.395654	-3.94448
ENSDARG00000007366	402826	amdhd1	amidohydrolase domain containing 1	8.02451e-05	0.000625255	2.47125	33.4437	0.626638	3.94367
ENSDARG00000021154	436664	zgc:92040	zgc:92040	8.09294e-05	0.000629564	1.37145	124.426	0.347939	3.94163
ENSDARG00000038133	550611	sp100.4	SP110 nuclear antigen, tandem duplicate 4	8.12153e-05	0.000631584	1.50061	79.2583	0.380788	3.94079
ENSDARG00000112944	NA	NA	NA	8.21401e-05	0.000637949	-1.96709	65.6991	0.499506	-3.93807
ENSDARG00000111246	NA	NA	NA	8.26978e-05	0.000641449	3.08884	23.0422	0.784678	3.93644
ENSDARG00000010940	NA	NA	NA	8.47145e-05	0.000655608	1.44054	94.2794	0.366488	3.93066
ENSDARG00000078917	565483	zgc:195245	zgc:195245	8.5854e-05	0.000663357	-1.50096	87.8325	0.382173	-3.92744
ENSDARG00000089004	559686	si:ch211-207e14.4	si:ch211-207e14.4	8.59188e-05	0.000663644	1.48771	81.4754	0.378817	3.92726
ENSDARG00000090724	795688	scn12aa	sodium channel, voltage gated, type XII, alpha a	8.61983e-05	0.000665589	-1.25923	137.089	0.320703	-3.92648
ENSDARG00000035861	563472	si:rp71-39b20.4	si:rp71-39b20.4	8.76045e-05	0.00067536	-1.14747	166.966	0.292529	-3.92258
ENSDARG00000042984	568153	fpr1	formyl peptide receptor 1	8.78331e-05	0.000676904	1.53233	88.096	0.390705	3.92196
ENSDARG00000060094	559148	ptgis	prostaglandin I2 (prostacyclin) synthase	8.79703e-05	0.000677744	1.03154	179.375	0.263042	3.92158
ENSDARG00000018846	565316	dgat2	diacylglycerol O-acyltransferase 2	8.93904e-05	0.00068714	3.7897	17.6776	0.967323	3.91772
ENSDARG00000099448	641492	sh3d21	SH3 domain containing 21	9.0193e-05	0.000692423	1.05586	977.357	0.269658	3.91556
ENSDARG00000093357	100535812	nyap2b	neuronal tyrosine-phosphorylated phosphoinositide-3-kinase adaptor 2b	9.08146e-05	0.000696781	-1.1342	452.533	0.289788	-3.91391
ENSDARG00000105608	NA	NA	NA	9.11848e-05	0.000698261	-3.10902	22.7929	0.79455	-3.91293
ENSDARG00000098761	436935	rgs2	regulator of G protein signaling 2	9.13873e-05	0.000699354	1.70569	68.0119	0.435971	3.91239
ENSDARG00000036776	447801	aldh8a1	aldehyde dehydrogenase 8 family, member A1	9.19692e-05	0.000703358	1.79079	119.988	0.457903	3.91086
ENSDARG00000031463	562928	syt6b	synaptotagmin VIb	9.21872e-05	0.000704801	-1.07037	228.763	0.273732	-3.91029
ENSDARG00000060641	572074	prkaa2	protein kinase, AMP-activated, alpha 2 catalytic subunit	9.25517e-05	0.000706911	1.60037	77.1706	0.409372	3.90933
ENSDARG00000009466	562687	rgs9bp	regulator of G protein signaling 9 binding protein	9.3807e-05	0.000715726	-1.41933	140.501	0.363365	-3.90608
ENSDARG00000042859	563356	slc5a6a	solute carrier family 5 member 6a	9.40324e-05	0.000717079	1.98053	51.1199	0.507114	3.9055
ENSDARG00000073985	566726	pctp	phosphatidylcholine transfer protein	9.44482e-05	0.000719634	1.52008	112.381	0.389321	3.90443
ENSDARG00000111638	NA	NA	NA	9.44573e-05	0.000719634	1.64122	71.8125	0.42035	3.90441
ENSDARG00000076332	792773	si:ch211-159i8.4	si:ch211-159i8.4	9.46509e-05	0.000720879	1.02943	475.327	0.263692	3.90391
ENSDARG00000116971	NA	NA	NA	9.47968e-05	0.000721533	-1.43889	95.989	0.368611	-3.90354
ENSDARG00000060622	100004603	si:ch73-14h1.2	si:ch73-14h1.2	9.51048e-05	0.000723647	1.12117	154.337	0.287276	3.90275
ENSDARG00000087032	324358	rbbp8l	retinoblastoma binding protein 8-like	9.52516e-05	0.000724304	1.01158	203.241	0.259221	3.90238
ENSDARG00000060627	103910581	LOC103910581	huntingtin-interacting protein 1-related protein	9.55425e-05	0.000725827	1.99795	43.3915	0.51208	3.90164
ENSDARG00000088975	567378	si:ch211-14k19.8	si:ch211-14k19.8	9.60236e-05	0.000729019	1.43628	117.467	0.368237	3.90043
ENSDARG00000010420	393665	ndrg1b	N-myc downstream regulated 1b	9.7635e-05	0.000740083	-1.18558	1131.7	0.304277	-3.8964
ENSDARG00000044441	108190403	LOC108190403	unconventional myosin-VIIb-like	9.83436e-05	0.000744859	1.42796	138.19	0.366648	3.89464
ENSDARG00000087196	550571	fibinb	fin bud initiation factor b	9.83583e-05	0.000744859	1.09877	414.653	0.282127	3.89461
ENSDARG00000098398	100148704	parp14rs3	poly(ADP-ribose) polymerase family member 14-related sequence 3	9.86591e-05	0.000746901	-1.00262	238.684	0.257487	-3.89387
ENSDARG00000053804	557483	osbpl2a	oxysterol binding protein-like 2a	9.89567e-05	0.000748918	1.14027	184.221	0.292892	3.89314
ENSDARG00000078145	568268	arhgap46b	Rho GTPase activating protein 46b	9.9834e-05	0.000755319	1.22366	134.608	0.314486	3.891
ENSDARG00000093402	569265	LOC569265	novel NACHT domain containing protein	0.000100042	0.000756656	1.55916	103.712	0.400761	3.89049
ENSDARG00000096398	NA	NA	NA	0.000100856	0.000762333	-1.01619	194.351	0.261331	-3.88852
ENSDARG00000015731	100534737	ano5a	anoctamin 5a	0.000101727	0.000767466	2.01708	69.784	0.519005	3.88643
ENSDARG00000068152	571242	malt3	MALT paracaspase 3	0.000104263	0.000784377	1.35096	92.7012	0.348145	3.88045
ENSDARG00000078853	569202	arhgef19	Rho guanine nucleotide exchange factor (GEF) 19	0.000104567	0.000786419	1.02766	204.96	0.264879	3.87974
ENSDARG00000103298	322331	ephx5	epoxide hydrolase 5	0.000104775	0.000787736	1.21661	116.652	0.313618	3.87926
ENSDARG00000091817	101882255	LOC101882255	putative protein TPRXL	0.000105226	0.000790628	2.03512	55.862	0.524756	3.87821
ENSDARG00000094537	100004856	si:ch211-137i24.12	si:ch211-137i24.12	0.000106359	0.00079864	-1.70446	63.1768	0.439793	-3.87561
ENSDARG00000089223	564338	ngfrb	nerve growth factor receptor b	0.000107458	0.000805882	1.33643	106.314	0.345055	3.8731
ENSDARG00000043475	447809	tagapb	T cell activation RhoGTPase activating protein b	0.00010818	0.000810283	-1.49258	74.6768	0.385533	-3.87147
ENSDARG00000112632	108183462	LOC108183462	NACHT, LRR and PYD domains-containing protein 12-like	0.00010837	0.000811454	2.12754	38.6593	0.549605	3.87105
ENSDARG00000104493	100333881	tbc1d8	TBC1 domain family member 8	0.000109701	0.000819635	1.22765	127.984	0.31738	3.86807
ENSDARG00000100249	NA	NA	NA	0.000110108	0.000821553	4.98993	15.2273	1.29033	3.86717
ENSDARG00000095751	406484	leg1.2	liver-enriched gene 1, tandem duplicate 2	0.000111107	0.000828332	6.79487	9.79638	1.75807	3.86496
ENSDARG00000091349	100538004	plekhd1	pleckstrin homology domain containing, family D (with coiled-coil domains) member 1	0.00011125	0.000829136	-1.16535	173.692	0.30154	-3.86465
ENSDARG00000105625	NA	NA	NA	0.00011235	0.000836296	1.90476	44.7981	0.493175	3.86225
ENSDARG00000076404	103911113	mctp1a	multiple C2 domains, transmembrane 1a	0.000112664	0.000838115	-1.02157	193.979	0.264549	-3.86156
ENSDARG00000021200	541446	nebl	nebulette	0.000112935	0.00083961	-1.48763	89.2641	0.385299	-3.86098
ENSDARG00000020979	503535	ripor3	RIPOR family member 3	0.000113793	0.000845041	1.28894	154.06	0.333997	3.85913
ENSDARG00000099515	100331939	ephx4	epoxide hydrolase 4	0.000113842	0.000845041	-1.09234	171.969	0.283062	-3.85902
ENSDARG00000010130	564392	smpdl3b	sphingomyelin phosphodiesterase acid like 3B	0.000113882	0.000845082	1.38467	203.924	0.358821	3.85893
ENSDARG00000008403	100002812	phospho1	phosphoethanolamine/phosphocholine phosphatase 1	0.000113924	0.000845132	1.65158	74.8402	0.427999	3.85884
ENSDARG00000093008	565465	adgrf3b	adhesion G protein-coupled receptor F3b	0.000114094	0.000846132	2.50969	30.8145	0.650436	3.85848
ENSDARG00000037889	565677	wnt9b	wingless-type MMTV integration site family, member 9B	0.000114534	0.000849131	1.40362	88.3607	0.363864	3.85754
ENSDARG00000094678	571869	si:dkey-9i23.6	si:dkey-9i23.6	0.000117348	0.000867576	1.85617	47.12	0.481923	3.8516
ENSDARG00000109742	798482	gpr139	G protein-coupled receptor 139	0.000117842	0.000870967	-1.2672	170.686	0.329093	-3.85057
ENSDARG00000002394	100415794	ugt5d1	UDP glucuronosyltransferase 5 family, polypeptide D1	0.000117884	0.000871008	2.39279	43.0992	0.621427	3.85048
ENSDARG00000035163	436974	tlcd5b	TLC domain containing 5b	0.000118106	0.000872155	-1.12323	239.665	0.291747	-3.85002
ENSDARG00000058470	100002318	mapk13	mitogen-activated protein kinase 13	0.000118112	0.000872155	1.04354	189.164	0.27105	3.85001
ENSDARG00000052035	567911	nxnl1	nucleoredoxin like 1	0.000119221	0.000878667	-1.09485	213.146	0.284546	-3.84772
ENSDARG00000098194	NA	NA	NA	0.000119443	0.000879814	1.29152	117.909	0.335698	3.84727
ENSDARG00000116895	795763	gjd4	gap junction protein delta 4	0.000119869	0.00088241	4.97385	15.1697	1.29312	3.84639
ENSDARG00000109626	568241	si:ch211-226h7.3	si:ch211-226h7.3	0.000120101	0.000883575	1.24926	115.788	0.324827	3.84592
ENSDARG00000055175	565113	c1qtnf6a	C1q and TNF related 6a	0.000122191	0.000896752	6.13467	16.938	1.59687	3.84169
ENSDARG00000052288	100536291	zmp:0000000634	zmp:0000000634	0.000122441	0.000898039	1.72476	61.0812	0.449017	3.84119
ENSDARG00000058733	619520	ihha	Indian hedgehog signaling molecule a	0.000122537	0.000898466	1.97909	41.0732	0.515256	3.84099
ENSDARG00000041779	100038781	trdn	triadin	0.000123094	0.000902276	-1.06904	2473.13	0.278404	-3.83988
ENSDARG00000086457	393303	tnfaip8l1	tumor necrosis factor, alpha-induced protein 8-like 1	0.000123196	0.000902744	1.00958	286.275	0.262933	3.83968
ENSDARG00000099845	100142651	zgc:174275	zgc:174275	0.000123493	0.000904394	-1.73042	55.9665	0.450737	-3.83909
ENSDARG00000094503	NA	NA	NA	0.000123496	0.000904394	-1.60594	85.5308	0.418313	-3.83908
ENSDARG00000112073	NA	NA	NA	0.000124004	0.000907557	1.82013	55.2364	0.47423	3.83807
ENSDARG00000017038	557059	zgc:152670	zgc:152670	0.000125197	0.000915176	-3.96603	15.9279	1.03397	-3.83572
ENSDARG00000089205	100150965	si:dkey-73n8.3	si:dkey-73n8.3	0.00012576	0.000918451	2.18752	38.4396	0.570467	3.83462
ENSDARG00000056873	561047	and3	actinodin3	0.000126638	0.000924582	1.12939	1625.71	0.294656	3.83291
ENSDARG00000079249	559207	ogdhl	oxoglutarate dehydrogenase L	0.000130042	0.0009477	-1.35024	111.963	0.352876	-3.82638
ENSDARG00000063268	100001920	si:ch211-197g18.2	si:ch211-197g18.2	0.000130823	0.000952813	1.4698	77.1681	0.384271	3.8249
ENSDARG00000077169	335392	si:ch211-153b23.4	si:ch211-153b23.4	0.000132027	0.000960999	1.17566	241.64	0.307552	3.82265
ENSDARG00000058990	555288	slc35a2	solute carrier family 35 member 2	0.000133756	0.000971772	1.1797	126.433	0.308867	3.81944
ENSDARG00000091660	101886353	fgfbp1b	fibroblast growth factor binding protein 1b	0.000134205	0.000974194	1.14547	145.562	0.299969	3.81861
ENSDARG00000002411	571344	pde4cb	phosphodiesterase 4C, cAMP-specific b	0.000134437	0.000975585	1.81597	49.7852	0.475611	3.81818
ENSDARG00000062711	793735	gal3st1a	galactose-3-O-sulfotransferase 1a	0.000135141	0.000980157	1.104	161.444	0.289239	3.8169
ENSDARG00000092499	571430	si:ch211-183d21.1	si:ch211-183d21.1	0.000135149	0.000980157	1.39243	86.174	0.364809	3.81688
ENSDARG00000059558	561355	tecta	tectorin alpha	0.00013543	0.0009819	1.55279	67.545	0.406876	3.81637
ENSDARG00000009550	387258	foxi3b	forkhead box I3b	0.00013661	0.000988917	1.0162	205.339	0.266424	3.81423
ENSDARG00000112889	100007788	rab38b	RAB38b, member of RAS oncogene family	0.000138551	0.0010018	3.13634	23.1323	0.823026	3.81074
ENSDARG00000098313	550242	nadka	NAD kinase a	0.000139543	0.00100776	1.23042	121.789	0.32303	3.80898
ENSDARG00000052978	767696	mbnl1	muscleblind-like splicing regulator 1	0.000139876	0.00100956	1.35271	94.2795	0.355191	3.80839
ENSDARG00000087732	NA	NA	NA	0.000140129	0.00101107	-1.45282	133.718	0.381524	-3.80794
ENSDARG00000087793	100002736	si:dkey-54n8.2	si:dkey-54n8.2	0.000142434	0.00102647	1.17579	196.113	0.309101	3.8039
ENSDARG00000076620	101883400	abhd8b	abhydrolase domain containing 8b	0.00014262	0.00102751	-1.36693	102.055	0.359381	-3.80358
[truncated: 21,992 more rows]
